# Supplementary material for: 2,4-Dichloro­benzaldehyde 2,4-dinitro­phenyl­hydrazone
Source: Acta Crystallogr Sect E Struct Rep Online. 2008 Jul 9;64(Pt 8):o1433. doi: 10.1107/S1600536808020266 (PMC2962065; doi:10.1107/S1600536808020266)
Supplement: Supplementary file 1 [file e-64-o1433-sup1.cif]

##############################################################################
###                                                                        ###
###        Electronic paper (Acta Crystallographica Section E)             ###
###                                                                        ###
##############################################################################
#                                                                            #
# This CIF contains the data in a paper accepted for publication in Acta     #
# Crystallographica Section E. It conforms to the requirements of Notes      #
# for Authors for Section E, and has been peer reviewed under the auspices   #
# of the IUCr Commission on Journals.                                        #
#                                                                            #
# Full details of the Crystallographic Information File format               #
# are given in the paper "The Crystallographic Information File (CIF):       #
# a New Standard Archive File for Crystallography" by S. R. Hall, F. H.      #
# Allen and I. D. Brown [Acta Cryst. (1991), A47, 655-685].                  #
#                                                                            #
# The current version of the core CIF dictionary is obtainable from          #
# ftp://ftp.iucr.org/pub/cif_core.dic. The current version number is 2.4.    #
#                                                                            #
# Software is freely available for graphical display of the structure(s) in  #
# this CIF.  For information consult the CIF home page http://www.iucr.org/  #
# cif/home.html                                                              #
#                                                                            #
# This file may be used for bona fide research purposes within the           #
# scientific community so long as proper attribution is given to the journal # 
# article from which it was obtained.                                        #
#                                                                            #
##############################################################################
                                             
data_global
_audit_creation_method     SHELXL-97
_journal_date_recd_electronic     2008-06-04
_journal_date_accepted     2008-07-02
_journal_name_full     'Acta Crystallographica, Section E'
_journal_year     2008
_journal_volume     64
_journal_issue      8
_journal_page_first     o1433
_journal_page_last     o1433
_journal_paper_category     QO
_journal_coeditor_code     HB2743
_publ_contact_author_name     'Feng-yu,Bao'
_publ_contact_author_address
;
Department of Applied
Chemistry, College of Sciences, Henan
Agricultural University, Zhengzhou 450002,
P.R. China
;
_publ_contact_author_email     bfyu2008@yahoo.com.cn
_publ_contact_author_fax     '?'
_publ_contact_author_phone     '?'
_publ_section_title
;
2,4-Dichlorobenzaldehyde 2,4-dinitrophenylhydrazone
;
loop_
    _publ_author_name
    _publ_author_address
    'Bao, Feng-yu'
;
Department of Applied Chemistry, College of Sciences,
Henan Agricultural University, Zhengzhou 450002,
People's Republic of China
;
data_I
_chemical_name_systematic
;
2,4-Dichlorobenzaldehyde 2,4-dinitrophenylhydrazone
;
_chemical_name_common     ?
_chemical_formula_moiety     'C13 H8 Cl2 N4 O4'
_chemical_formula_sum     'C13 H8 Cl2 N4 O4'
_chemical_formula_structural     ?
_chemical_formula_analytical     ?
_chemical_formula_iupac     'C13 H8 Cl2 N4 O4'
_chemical_formula_weight     355.14
_chemical_melting_point     ?
_symmetry_cell_setting     monoclinic
_symmetry_space_group_name_H-M     'P 21/c'
_symmetry_space_group_name_Hall     ' -P 2ybc'
loop_
    _symmetry_equiv_pos_as_xyz
    'x, y, z'
    '-x, y+1/2, -z+1/2'
    '-x, -y, -z'
    'x, -y-1/2, z-1/2'
_cell_length_a     13.3814(7)
_cell_length_b     28.9980(13)
_cell_length_c     7.3996(3)
_cell_angle_alpha     90.00
_cell_angle_beta     92.422(4)
_cell_angle_gamma     90.00
_cell_volume     2868.7(2)
_cell_formula_units_Z     8
_cell_measurement_reflns_used     721
_cell_measurement_theta_min     2.50
_cell_measurement_theta_max     20.63
_cell_measurement_temperature     291(2)
_exptl_crystal_description     block
_exptl_crystal_colour     brown
_exptl_crystal_size_max     0.16
_exptl_crystal_size_mid     0.11
_exptl_crystal_size_min     0.09
_exptl_crystal_density_diffrn     1.645
_exptl_crystal_density_meas     ?
_exptl_crystal_density_method     'not measured'
_exptl_crystal_F_000     1440
_exptl_absorpt_coefficient_mu     0.479
_exptl_absorpt_correction_type     'multi-scan'
_exptl_absorpt_process_details     '(SADABS; Bruker, 1998)'
_exptl_absorpt_correction_T_min     0.927
_exptl_absorpt_correction_T_max     0.958
_exptl_special_details
;
;
_diffrn_ambient_temperature     291(2)
_diffrn_radiation_type     'MoK\a'
_diffrn_radiation_wavelength     0.71073
_diffrn_radiation_source     'sealed tube'
_diffrn_radiation_monochromator     'graphite'
_diffrn_measurement_device_type     'Bruker SMART APEX CCD'
_diffrn_measurement_method     \w
_diffrn_detector_area_resol_mean     ?
_diffrn_reflns_number     21827
_diffrn_reflns_av_R_equivalents     0.0925
_diffrn_reflns_av_sigmaI/netI     0.0764
_diffrn_reflns_theta_min     1.40
_diffrn_reflns_theta_max     25.00
_diffrn_reflns_theta_full     25.00
_diffrn_measured_fraction_theta_max     0.999
_diffrn_measured_fraction_theta_full     0.999
_diffrn_reflns_limit_h_min     -15
_diffrn_reflns_limit_h_max     15
_diffrn_reflns_limit_k_min     -34
_diffrn_reflns_limit_k_max     34
_diffrn_reflns_limit_l_min     -8
_diffrn_reflns_limit_l_max     8
_diffrn_standards_number     ?
_diffrn_standards_interval_count     ?
_diffrn_standards_interval_time     ?
_diffrn_standards_decay_%     ?
loop_
    _diffrn_standard_refln_index_h
    _diffrn_standard_refln_index_k
    _diffrn_standard_refln_index_l
    ? ? ?
_refine_special_details
;
Refinement of <i>F</i>^2^ against ALL reflections. The weighted <i>R</i>-factor
<i>wR</i> and goodness of fit <i>S</i> are based on <i>F</i>^2^, conventional
<i>R</i>-factors <i>R</i> are based on <i>F</i>, with <i>F</i> set to zero for
negative <i>F</i>^2^. The threshold expression of <i>F</i>^2^ >
\s(<i>F</i>^2^) is used only for calculating <i>R</i>-factors(gt) <i>etc</i>.
and is not relevant to the choice of reflections for refinement.
<i>R</i>-factors based on <i>F</i>^2^ are statistically about twice as large
as those based on <i>F</i>, and <i>R</i>- factors based on ALL data will be
even larger.
;
_reflns_number_total     5060
_reflns_number_gt     2794
_reflns_threshold_expression     I>2\s(I)
_refine_ls_structure_factor_coef     Fsqd
_refine_ls_matrix_type     full
_refine_ls_R_factor_all     0.1176
_refine_ls_R_factor_gt     0.0612
_refine_ls_wR_factor_gt     0.1521
_refine_ls_wR_factor_ref     0.1870
_refine_ls_goodness_of_fit_ref     1.016
_refine_ls_restrained_S_all     1.016
_refine_ls_number_reflns     5060
_refine_ls_number_parameters     415
_refine_ls_number_restraints     0
_refine_ls_hydrogen_treatment     constr
_refine_ls_weighting_scheme     calc
_refine_ls_weighting_details
                 'calc w=1/[\s^2^(Fo^2^)+(0.0939P)^2^] where P=(Fo^2^+2Fc^2^)/3'
_atom_sites_solution_hydrogens     geom
_atom_sites_solution_primary     direct
_atom_sites_solution_secondary     difmap
_refine_ls_shift/su_max     0.018
_refine_ls_shift/su_mean     0.002
_refine_diff_density_max     0.704
_refine_diff_density_min     -0.362
_refine_ls_extinction_method     none
_refine_ls_extinction_coef     ?
loop_
    _atom_type_symbol
    _atom_type_description
    _atom_type_scat_dispersion_real
    _atom_type_scat_dispersion_imag
    _atom_type_scat_source
    'C' 'C' 0.0033 0.0016
                         'International Tables Vol C Tables 4.2.6.8 and 6.1.1.4'
    'H' 'H' 0.0000 0.0000
                         'International Tables Vol C Tables 4.2.6.8 and 6.1.1.4'
    'N' 'N' 0.0061 0.0033
                         'International Tables Vol C Tables 4.2.6.8 and 6.1.1.4'
    'O' 'O' 0.0106 0.0060
                         'International Tables Vol C Tables 4.2.6.8 and 6.1.1.4'
    'Cl' 'Cl' 0.1484 0.1585
                         'International Tables Vol C Tables 4.2.6.8 and 6.1.1.4'
_computing_data_collection     'SMART (Bruker, 1998)'
_computing_cell_refinement     'SAINT (Bruker, 1998)'
_computing_data_reduction     'SAINT (Bruker, 1998)'
_computing_structure_solution     'SHELXS97 (Sheldrick, 2008)'
_computing_structure_refinement     'SHELXL97 (Sheldrick, 2008)'
_computing_molecular_graphics     'SHELXTL (Sheldrick, 2008)'
_computing_publication_material     'SHELXTL (Sheldrick, 2008)'
loop_
    _atom_site_type_symbol
    _atom_site_label
    _atom_site_fract_x
    _atom_site_fract_y
    _atom_site_fract_z
    _atom_site_U_iso_or_equiv
    _atom_site_adp_type
    _atom_site_calc_flag
    _atom_site_refinement_flags
    _atom_site_occupancy
    _atom_site_disorder_assembly
    _atom_site_disorder_group
    C C1 0.5169(3) 0.79565(15) 0.8938(6) 0.0525(11) Uani d . 1 . .
    C C2 0.4504(4) 0.76034(15) 0.8543(6) 0.0568(12) Uani d . 1 . .
    H H2A 0.4681 0.7299 0.8798 0.068 Uiso calc R 1 . .
    C C3 0.3594(4) 0.77030(16) 0.7782(6) 0.0567(12) Uani d . 1 . .
    C C4 0.3307(4) 0.81536(17) 0.7419(7) 0.0649(13) Uani d . 1 . .
    H H4A 0.2670 0.8217 0.6926 0.078 Uiso calc R 1 . .
    C C5 0.3956(4) 0.85013(17) 0.7786(6) 0.0630(13) Uani d . 1 . .
    H H5A 0.3755 0.8802 0.7532 0.076 Uiso calc R 1 . .
    C C6 0.4926(4) 0.84239(14) 0.8539(6) 0.0508(11) Uani d . 1 . .
    C C7 0.5828(4) 0.95479(14) 0.8532(6) 0.0522(11) Uani d . 1 . .
    H H7A 0.6458 0.9503 0.9085 0.063 Uiso calc R 1 . .
    C C8 0.5499(3) 1.00103(14) 0.7955(5) 0.0483(11) Uani d . 1 . .
    C C9 0.4563(3) 1.00735(15) 0.7104(6) 0.0526(11) Uani d . 1 . .
    H H9A 0.4151 0.9818 0.6913 0.063 Uiso calc R 1 . .
    C C10 0.4222(3) 1.05004(15) 0.6533(6) 0.0535(11) Uani d . 1 . .
    H H10A 0.3595 1.0534 0.5959 0.064 Uiso calc R 1 . .
    C C11 0.4836(4) 1.08737(14) 0.6836(6) 0.0495(11) Uani d . 1 . .
    C C12 0.5769(3) 1.08302(15) 0.7673(6) 0.0519(11) Uani d . 1 . .
    H H12A 0.6181 1.1086 0.7848 0.062 Uiso calc R 1 . .
    C C13 0.6078(3) 1.03998(14) 0.8247(6) 0.0496(11) Uani d . 1 . .
    C C14 0.0562(3) 0.40012(14) 0.2229(5) 0.0453(10) Uani d . 1 . .
    C C15 -0.0068(3) 0.43582(15) 0.1708(6) 0.0501(11) Uani d . 1 . .
    H H15A 0.0142 0.4662 0.1854 0.060 Uiso calc R 1 . .
    C C16 -0.1000(3) 0.42650(15) 0.0978(6) 0.0509(11) Uani d . 1 . .
    C C17 -0.1325(4) 0.38143(16) 0.0780(6) 0.0572(12) Uani d . 1 . .
    H H17A -0.1972 0.3754 0.0330 0.069 Uiso calc R 1 . .
    C C18 -0.0705(4) 0.34611(16) 0.1240(6) 0.0590(12) Uani d . 1 . .
    H H18A -0.0930 0.3160 0.1062 0.071 Uiso calc R 1 . .
    C C19 0.0269(3) 0.35334(14) 0.1980(5) 0.0479(11) Uani d . 1 . .
    C C20 0.1045(4) 0.23951(15) 0.2590(6) 0.0535(12) Uani d . 1 . .
    H H20A 0.1681 0.2440 0.3117 0.064 Uiso calc R 1 . .
    C C21 0.0647(3) 0.19295(14) 0.2269(5) 0.0472(11) Uani d . 1 . .
    C C22 0.1187(3) 0.15381(15) 0.2772(5) 0.0506(11) Uani d . 1 . .
    C C23 0.0818(4) 0.10936(14) 0.2470(6) 0.0517(11) Uani d . 1 . .
    H H23A 0.1193 0.0836 0.2818 0.062 Uiso calc R 1 . .
    C C24 -0.0113(4) 0.10474(15) 0.1644(6) 0.0513(11) Uani d . 1 . .
    C C25 -0.0668(4) 0.14258(16) 0.1099(6) 0.0588(12) Uani d . 1 . .
    H H25A -0.1296 0.1388 0.0528 0.071 Uiso calc R 1 . .
    C C26 -0.0283(4) 0.18613(15) 0.1409(6) 0.0552(12) Uani d . 1 . .
    H H26A -0.0657 0.2116 0.1031 0.066 Uiso calc R 1 . .
    N N1 0.1514(3) 0.41294(14) 0.3070(5) 0.0577(10) Uani d . 1 . .
    N N2 -0.1667(3) 0.46460(16) 0.0431(5) 0.0612(11) Uani d . 1 . .
    N N3 0.2910(3) 0.73221(16) 0.7304(6) 0.0708(12) Uani d . 1 . .
    N N4 0.6139(3) 0.78294(14) 0.9750(6) 0.0659(11) Uani d . 1 . .
    N N5 0.5238(3) 0.92107(12) 0.8261(5) 0.0546(10) Uani d . 1 . .
    N N6 0.5553(3) 0.87810(12) 0.8820(5) 0.0541(10) Uani d . 1 . .
    H H6A 0.6134 0.8742 0.9336 0.065 Uiso calc R 1 . .
    N N7 0.0487(3) 0.27372(12) 0.2123(5) 0.0529(10) Uani d . 1 . .
    N N8 0.0870(3) 0.31688(11) 0.2431(5) 0.0532(9) Uani d . 1 . .
    H H8A 0.1465 0.3208 0.2890 0.064 Uiso calc R 1 . .
    O O1 0.2127(3) 0.74172(14) 0.6467(6) 0.0950(13) Uani d . 1 . .
    O O2 0.3142(3) 0.69353(13) 0.7743(6) 0.0985(13) Uani d . 1 . .
    O O3 0.6762(3) 0.81245(11) 1.0089(5) 0.0726(10) Uani d . 1 . .
    O O4 0.6286(3) 0.74302(14) 1.0074(8) 0.135(2) Uani d . 1 . .
    O O5 -0.1387(3) 0.50380(12) 0.0700(5) 0.0796(11) Uani d . 1 . .
    O O6 -0.2487(3) 0.45419(12) -0.0264(5) 0.0833(11) Uani d . 1 . .
    O O7 0.1687(3) 0.45318(12) 0.3374(6) 0.0913(13) Uani d . 1 . .
    O O8 0.2111(3) 0.38253(11) 0.3504(5) 0.0731(10) Uani d . 1 . .
    Cl Cl1 0.44331(10) 1.14207(4) 0.61744(18) 0.0689(4) Uani d . 1 . .
    Cl Cl2 -0.05792(11) 0.04957(4) 0.12777(17) 0.0700(4) Uani d . 1 . .
    Cl Cl3 0.23487(9) 0.15728(4) 0.38772(18) 0.0705(4) Uani d . 1 . .
    Cl Cl4 0.72292(10) 1.03677(4) 0.94132(19) 0.0724(4) Uani d . 1 . .
loop_
    _atom_site_aniso_label
    _atom_site_aniso_U_11
    _atom_site_aniso_U_22
    _atom_site_aniso_U_33
    _atom_site_aniso_U_12
    _atom_site_aniso_U_13
    _atom_site_aniso_U_23
    C1 0.054(3) 0.047(3) 0.057(3) 0.004(2) 0.000(2) -0.002(2)
    C2 0.061(3) 0.041(3) 0.069(3) 0.001(2) 0.002(3) 0.002(2)
    C3 0.055(3) 0.052(3) 0.064(3) -0.006(2) 0.004(2) 0.004(2)
    C4 0.054(3) 0.060(3) 0.080(3) 0.007(3) -0.005(3) 0.012(3)
    C5 0.066(3) 0.049(3) 0.073(3) 0.002(3) -0.005(3) 0.008(2)
    C6 0.061(3) 0.038(3) 0.053(3) 0.000(2) 0.005(2) -0.0013(19)
    C7 0.058(3) 0.045(3) 0.053(3) 0.001(2) 0.004(2) 0.002(2)
    C8 0.050(3) 0.047(3) 0.048(2) 0.001(2) 0.003(2) 0.0021(19)
    C9 0.055(3) 0.048(3) 0.055(3) -0.011(2) -0.001(2) 0.000(2)
    C10 0.050(3) 0.055(3) 0.055(3) 0.001(2) -0.002(2) 0.008(2)
    C11 0.060(3) 0.039(2) 0.050(3) 0.004(2) 0.003(2) 0.0070(19)
    C12 0.054(3) 0.045(3) 0.057(3) -0.002(2) 0.003(2) 0.006(2)
    C13 0.048(3) 0.048(3) 0.052(3) -0.002(2) -0.005(2) 0.003(2)
    C14 0.051(3) 0.044(2) 0.041(2) -0.003(2) 0.003(2) -0.0004(18)
    C15 0.055(3) 0.044(3) 0.051(3) -0.007(2) 0.002(2) -0.003(2)
    C16 0.052(3) 0.048(3) 0.053(3) 0.000(2) 0.004(2) 0.003(2)
    C17 0.051(3) 0.058(3) 0.062(3) -0.008(2) -0.007(2) -0.001(2)
    C18 0.063(3) 0.048(3) 0.066(3) -0.010(2) -0.002(3) -0.002(2)
    C19 0.053(3) 0.046(3) 0.045(2) -0.006(2) 0.003(2) 0.0022(19)
    C20 0.062(3) 0.047(3) 0.052(3) -0.004(2) 0.002(2) 0.000(2)
    C21 0.056(3) 0.044(3) 0.042(2) 0.004(2) 0.003(2) 0.0053(18)
    C22 0.054(3) 0.055(3) 0.043(2) 0.001(2) 0.002(2) -0.0008(19)
    C23 0.059(3) 0.042(3) 0.054(3) 0.006(2) -0.002(2) 0.006(2)
    C24 0.058(3) 0.051(3) 0.044(2) -0.006(2) -0.001(2) 0.001(2)
    C25 0.058(3) 0.064(3) 0.053(3) -0.001(3) -0.008(2) 0.003(2)
    C26 0.066(3) 0.045(3) 0.054(3) -0.004(2) -0.003(2) 0.003(2)
    N1 0.058(3) 0.049(3) 0.065(2) -0.001(2) -0.007(2) -0.0022(19)
    N2 0.057(3) 0.063(3) 0.062(2) 0.008(2) -0.008(2) 0.007(2)
    N3 0.059(3) 0.064(3) 0.089(3) -0.011(2) 0.000(3) 0.002(2)
    N4 0.069(3) 0.039(2) 0.088(3) 0.008(2) -0.014(2) 0.006(2)
    N5 0.068(3) 0.035(2) 0.060(2) 0.0043(19) 0.0047(19) 0.0060(17)
    N6 0.064(3) 0.043(2) 0.056(2) 0.0031(19) 0.0001(19) 0.0027(17)
    N7 0.068(3) 0.038(2) 0.053(2) -0.0054(19) 0.0012(19) -0.0002(16)
    N8 0.058(2) 0.039(2) 0.063(2) -0.0008(18) -0.0017(19) 0.0015(17)
    O1 0.072(3) 0.090(3) 0.121(3) -0.011(2) -0.027(3) 0.002(2)
    O2 0.085(3) 0.053(2) 0.157(4) -0.008(2) -0.013(3) 0.006(2)
    O3 0.069(2) 0.052(2) 0.096(3) -0.0040(18) -0.019(2) -0.0004(17)
    O4 0.094(3) 0.048(3) 0.256(6) 0.001(2) -0.075(4) 0.023(3)
    O5 0.087(3) 0.046(2) 0.105(3) 0.0062(19) -0.012(2) 0.0089(19)
    O6 0.066(3) 0.084(3) 0.098(3) 0.005(2) -0.016(2) 0.007(2)
    O7 0.081(3) 0.047(2) 0.142(4) -0.0054(19) -0.036(3) -0.012(2)
    O8 0.070(2) 0.053(2) 0.095(3) 0.0059(18) -0.019(2) -0.0025(18)
    Cl1 0.0721(9) 0.0489(7) 0.0843(9) 0.0067(6) -0.0118(7) 0.0137(6)
    Cl2 0.0824(10) 0.0512(7) 0.0750(8) -0.0133(6) -0.0150(7) -0.0007(6)
    Cl3 0.0564(8) 0.0704(9) 0.0833(9) -0.0032(6) -0.0139(7) -0.0004(6)
    Cl4 0.0567(8) 0.0676(8) 0.0911(9) -0.0022(6) -0.0189(7) 0.0157(7)
_geom_special_details
;
All e.s.d.'s (except the e.s.d. in the dihedral angle between two l.s. planes)
are estimated using the full covariance matrix. The cell e.s.d.'s are taken
into account individually in the estimation of e.s.d.'s in distances, angles
and torsion angles; correlations between e.s.d.'s in cell parameters are only
used when they are defined by crystal symmetry. An approximate (isotropic)
treatment of cell e.s.d.'s is used for estimating e.s.d.'s involving l.s.
planes.
;
loop_
    _geom_bond_atom_site_label_1
    _geom_bond_atom_site_label_2
    _geom_bond_site_symmetry_2
    _geom_bond_distance
    _geom_bond_publ_flag
    C1 C2 . 1.379(6) ?
    C1 C6 . 1.422(6) ?
    C1 N4 . 1.455(6) ?
    C2 C3 . 1.352(6) ?
    C2 H2A . 0.9300 ?
    C3 C4 . 1.385(6) ?
    C3 N3 . 1.468(6) ?
    C4 C5 . 1.351(7) ?
    C4 H4A . 0.9300 ?
    C5 C6 . 1.409(7) ?
    C5 H5A . 0.9300 ?
    C6 N6 . 1.343(5) ?
    C7 N5 . 1.267(5) ?
    C7 C8 . 1.469(6) ?
    C7 H7A . 0.9300 ?
    C8 C13 . 1.381(6) ?
    C8 C9 . 1.390(6) ?
    C9 C10 . 1.379(6) ?
    C9 H9A . 0.9300 ?
    C10 C11 . 1.372(6) ?
    C10 H10A . 0.9300 ?
    C11 C12 . 1.375(6) ?
    C11 Cl1 . 1.739(4) ?
    C12 C13 . 1.376(6) ?
    C12 H12A . 0.9300 ?
    C13 Cl4 . 1.736(5) ?
    C14 C15 . 1.379(6) ?
    C14 C19 . 1.422(6) ?
    C14 N1 . 1.443(6) ?
    C15 C16 . 1.365(6) ?
    C15 H15A . 0.9300 ?
    C16 C17 . 1.384(6) ?
    C16 N2 . 1.467(6) ?
    C17 C18 . 1.352(6) ?
    C17 H17A . 0.9300 ?
    C18 C19 . 1.408(6) ?
    C18 H18A . 0.9300 ?
    C19 N8 . 1.361(5) ?
    C20 N7 . 1.280(5) ?
    C20 C21 . 1.467(6) ?
    C20 H20A . 0.9300 ?
    C21 C26 . 1.388(6) ?
    C21 C22 . 1.388(6) ?
    C22 C23 . 1.395(6) ?
    C22 Cl3 . 1.728(5) ?
    C23 C24 . 1.371(6) ?
    C23 H23A . 0.9300 ?
    C24 C25 . 1.376(6) ?
    C24 Cl2 . 1.734(4) ?
    C25 C26 . 1.380(6) ?
    C25 H25A . 0.9300 ?
    C26 H26A . 0.9300 ?
    N1 O7 . 1.209(4) ?
    N1 O8 . 1.224(5) ?
    N2 O5 . 1.211(5) ?
    N2 O6 . 1.229(5) ?
    N3 O2 . 1.204(5) ?
    N3 O1 . 1.226(5) ?
    N4 O4 . 1.197(5) ?
    N4 O3 . 1.213(5) ?
    N5 N6 . 1.373(5) ?
    N6 H6A . 0.8600 ?
    N7 N8 . 1.368(5) ?
    N8 H8A . 0.8600 ?
loop_
    _geom_angle_atom_site_label_1
    _geom_angle_atom_site_label_2
    _geom_angle_atom_site_label_3
    _geom_angle_site_symmetry_1
    _geom_angle_site_symmetry_3
    _geom_angle
    _geom_angle_publ_flag
    C2 C1 C6 . . 121.6(4) ?
    C2 C1 N4 . . 117.1(4) ?
    C6 C1 N4 . . 121.3(4) ?
    C3 C2 C1 . . 119.4(4) ?
    C3 C2 H2A . . 120.3 ?
    C1 C2 H2A . . 120.3 ?
    C2 C3 C4 . . 121.3(4) ?
    C2 C3 N3 . . 118.7(4) ?
    C4 C3 N3 . . 119.9(5) ?
    C5 C4 C3 . . 119.6(5) ?
    C5 C4 H4A . . 120.2 ?
    C3 C4 H4A . . 120.2 ?
    C4 C5 C6 . . 122.3(4) ?
    C4 C5 H5A . . 118.8 ?
    C6 C5 H5A . . 118.8 ?
    N6 C6 C5 . . 119.8(4) ?
    N6 C6 C1 . . 124.6(4) ?
    C5 C6 C1 . . 115.6(4) ?
    N5 C7 C8 . . 118.7(4) ?
    N5 C7 H7A . . 120.6 ?
    C8 C7 H7A . . 120.6 ?
    C13 C8 C9 . . 116.8(4) ?
    C13 C8 C7 . . 122.8(4) ?
    C9 C8 C7 . . 120.4(4) ?
    C10 C9 C8 . . 122.5(4) ?
    C10 C9 H9A . . 118.8 ?
    C8 C9 H9A . . 118.8 ?
    C9 C10 C11 . . 118.0(4) ?
    C9 C10 H10A . . 121.0 ?
    C11 C10 H10A . . 121.0 ?
    C12 C11 C10 . . 121.8(4) ?
    C12 C11 Cl1 . . 118.4(3) ?
    C10 C11 Cl1 . . 119.8(4) ?
    C11 C12 C13 . . 118.5(4) ?
    C11 C12 H12A . . 120.8 ?
    C13 C12 H12A . . 120.8 ?
    C12 C13 C8 . . 122.3(4) ?
    C12 C13 Cl4 . . 116.8(3) ?
    C8 C13 Cl4 . . 120.9(3) ?
    C15 C14 C19 . . 121.2(4) ?
    C15 C14 N1 . . 116.4(4) ?
    C19 C14 N1 . . 122.4(4) ?
    C16 C15 C14 . . 119.9(4) ?
    C16 C15 H15A . . 120.0 ?
    C14 C15 H15A . . 120.0 ?
    C15 C16 C17 . . 120.5(4) ?
    C15 C16 N2 . . 119.7(4) ?
    C17 C16 N2 . . 119.8(4) ?
    C18 C17 C16 . . 120.1(4) ?
    C18 C17 H17A . . 119.9 ?
    C16 C17 H17A . . 119.9 ?
    C17 C18 C19 . . 122.2(4) ?
    C17 C18 H18A . . 118.9 ?
    C19 C18 H18A . . 118.9 ?
    N8 C19 C18 . . 120.5(4) ?
    N8 C19 C14 . . 123.5(4) ?
    C18 C19 C14 . . 116.0(4) ?
    N7 C20 C21 . . 117.8(4) ?
    N7 C20 H20A . . 121.1 ?
    C21 C20 H20A . . 121.1 ?
    C26 C21 C22 . . 116.9(4) ?
    C26 C21 C20 . . 121.2(4) ?
    C22 C21 C20 . . 121.9(4) ?
    C21 C22 C23 . . 122.4(4) ?
    C21 C22 Cl3 . . 121.8(3) ?
    C23 C22 Cl3 . . 115.8(3) ?
    C24 C23 C22 . . 118.1(4) ?
    C24 C23 H23A . . 120.9 ?
    C22 C23 H23A . . 120.9 ?
    C23 C24 C25 . . 121.5(4) ?
    C23 C24 Cl2 . . 118.3(3) ?
    C25 C24 Cl2 . . 120.2(4) ?
    C24 C25 C26 . . 119.2(4) ?
    C24 C25 H25A . . 120.4 ?
    C26 C25 H25A . . 120.4 ?
    C25 C26 C21 . . 121.9(4) ?
    C25 C26 H26A . . 119.0 ?
    C21 C26 H26A . . 119.0 ?
    O7 N1 O8 . . 121.9(4) ?
    O7 N1 C14 . . 119.2(4) ?
    O8 N1 C14 . . 118.8(4) ?
    O5 N2 O6 . . 124.3(4) ?
    O5 N2 C16 . . 118.7(4) ?
    O6 N2 C16 . . 116.9(4) ?
    O2 N3 O1 . . 123.4(5) ?
    O2 N3 C3 . . 119.0(5) ?
    O1 N3 C3 . . 117.6(4) ?
    O4 N4 O3 . . 122.3(4) ?
    O4 N4 C1 . . 117.7(4) ?
    O3 N4 C1 . . 120.0(4) ?
    C7 N5 N6 . . 118.1(4) ?
    C6 N6 N5 . . 118.1(4) ?
    C6 N6 H6A . . 120.9 ?
    N5 N6 H6A . . 120.9 ?
    C20 N7 N8 . . 117.0(4) ?
    C19 N8 N7 . . 117.2(4) ?
    C19 N8 H8A . . 121.4 ?
    N7 N8 H8A . . 121.4 ?
loop_
    _geom_hbond_atom_site_label_D
    _geom_hbond_atom_site_label_H
    _geom_hbond_atom_site_label_A
    _geom_hbond_site_symmetry_A
    _geom_hbond_distance_DH
    _geom_hbond_distance_HA
    _geom_hbond_distance_DA
    _geom_hbond_angle_DHA
    N6 H6A O3 . 0.86 2.05 2.645(5) 126
    N8 H8A O8 . 0.86 2.03 2.627(5) 126
