# Supplementary material for: 2,4-Dichloro­benzaldehyde 2,4-dinitro­phenyl­hydrazone
Source: Acta Crystallogr Sect E Struct Rep Online. 2008 Jul 9;64(Pt 8):o1433. doi: 10.1107/S1600536808020266 (PMC2962065; doi:10.1107/S1600536808020266)
Supplement: Supplementary file 2 [file e-64-o1433-Isup2.hkl]

# 
# h,k,l, Fc-squared, Fo-squared, sigma(Fo-squared) and status flag 
# 
data_I
_shelx_title ' 1 in P2(1)/c' 
_shelx_refln_list_code          4 
_shelx_F_calc_maximum      474.72 
_exptl_crystal_F_000      1440.00 
_reflns_d_resolution_high  0.8407 
 
loop_ 
 _symmetry_equiv_pos_as_xyz 
 'x, y, z' 
 '-x, y+1/2, -z+1/2' 
 '-x, -y, -z' 
 'x, -y-1/2, z-1/2' 
 
_cell_length_a    13.3814 
_cell_length_b    28.9980 
_cell_length_c     7.3996 
_cell_angle_alpha  90.000 
_cell_angle_beta   92.422 
_cell_angle_gamma  90.000 
 
_shelx_F_squared_multiplier     1.000 
 
loop_ 
 _refln_index_h 
 _refln_index_k 
 _refln_index_l 
 _refln_F_squared_calc 
 _refln_F_squared_meas 
 _refln_F_squared_sigma 
 _refln_observed_status 
   1   0   0       21.96       53.95      7.84 o 
   5   0   0      586.91      643.08     62.03 o 
   6   0   0     7611.98     7189.64    454.63 o 
   7   0   0        1.04      -19.96     19.49 o 
   8   0   0     1172.33     1271.68     75.89 o 
   9   0   0        8.00       -0.08     16.96 o 
  10   0   0     1206.16     1162.58     78.30 o 
  11   0   0       15.18       -0.19     22.13 o 
  12   0   0       11.72       -8.98     23.18 o 
  13   0   0      217.52      294.87     77.36 o 
  14   0   0      117.68      104.15     37.87 o 
  15   0   0        0.44      -17.11     43.25 o 
   1   1   0     1798.22     1456.32     90.31 o 
   2   1   0     1832.89     1544.69     69.74 o 
   3   1   0    10202.51     8867.93    377.51 o 
   4   1   0     6623.67     6221.05    269.29 o 
   5   1   0     2049.52     1910.40     76.60 o 
   6   1   0       31.97       39.07     12.87 o 
   7   1   0      237.18      177.56     32.89 o 
   8   1   0     1603.78     1470.89     67.91 o 
   9   1   0      396.84      381.71     29.12 o 
  10   1   0       96.53      115.22     19.92 o 
  11   1   0      113.69      104.91     31.35 o 
  12   1   0       59.47       43.38     20.34 o 
  13   1   0       23.32       15.75     19.85 o 
  14   1   0      118.43      146.25     35.88 o 
  15   1   0       45.27       56.92     45.51 o 
   0   2   0        2.95        9.74      5.47 o 
   1   2   0     1128.53      884.30     59.17 o 
   2   2   0      779.92      643.17     33.09 o 
   3   2   0    12968.04    11444.51    485.31 o 
   4   2   0      765.86      846.92     46.45 o 
   5   2   0      741.83      937.76     56.43 o 
   6   2   0      437.11      455.94     28.09 o 
   7   2   0     9838.83    10500.03    377.04 o 
   8   2   0        0.51       -0.85     13.86 o 
   9   2   0     1850.46     1796.39     71.79 o 
  10   2   0      358.15      403.26     32.37 o 
  11   2   0      261.51      223.22     35.89 o 
  12   2   0      116.72      104.76     23.13 o 
  13   2   0       67.00       65.38     22.55 o 
  14   2   0       37.43       -2.37     26.16 o 
  15   2   0       99.11      188.18     47.38 o 
   1   3   0       37.92       81.23     18.30 o 
   2   3   0     2932.60     2177.59    138.55 o 
   3   3   0     2803.75     2327.92    105.61 o 
   4   3   0    24294.60    22162.80    935.75 o 
   5   3   0       79.69      135.91     21.16 o 
   6   3   0     2490.10     2331.33     80.15 o 
   7   3   0     5293.88     5516.98    176.84 o 
   8   3   0     1973.26     1967.80     79.92 o 
   9   3   0       13.79       13.00     13.79 o 
  10   3   0      715.72      722.98     50.22 o 
  11   3   0       18.01       17.12     16.92 o 
  12   3   0        0.32      -17.32     17.82 o 
  13   3   0       70.82       30.61     21.61 o 
  14   3   0       94.93       76.77     30.25 o 
  15   3   0       23.07       24.59     29.11 o 
   0   4   0       48.40        8.32      9.74 o 
   1   4   0     4707.05     4146.93    178.88 o 
   2   4   0    12193.16    11283.88    677.54 o 
   3   4   0     4066.66     3988.98    175.43 o 
   4   4   0     2167.72     1958.71     96.63 o 
   5   4   0      164.78      160.01     15.43 o 
   6   4   0      747.58      721.04     34.38 o 
   7   4   0      417.61      409.10     23.53 o 
   8   4   0       11.18        5.20     12.69 o 
   9   4   0     2436.63     2174.33     81.12 o 
  10   4   0        4.54        7.06     17.78 o 
  11   4   0      480.64      512.88     57.35 o 
  12   4   0      314.89      258.15     35.09 o 
  13   4   0       74.62       98.15     24.98 o 
  14   4   0       19.43        3.39     26.81 o 
  15   4   0       10.36       60.57     31.12 o 
   1   5   0    31005.83    28500.83   1196.98 o 
   2   5   0      182.55      166.53     19.25 o 
   3   5   0    12405.07    11516.63    491.02 o 
   4   5   0        2.46      -13.58     10.30 o 
   5   5   0    27496.95    24617.53    742.45 o 
   6   5   0      508.77      550.24     29.75 o 
   7   5   0       89.60      102.20     13.56 o 
   8   5   0      284.99      281.49     34.45 o 
   9   5   0       85.60       49.27     14.28 o 
  10   5   0      174.75      168.69     22.87 o 
  11   5   0      117.35      141.45     26.33 o 
  12   5   0      287.60      250.19     63.06 o 
  13   5   0      354.82      409.99     65.77 o 
  14   5   0      252.41      188.35     36.93 o 
  15   5   0       21.41       19.47     38.14 o 
   0   6   0      109.65       53.00     17.59 o 
   1   6   0      289.16      350.76     25.18 o 
   2   6   0     1662.14     1431.87     69.11 o 
   3   6   0        4.44        4.45     11.08 o 
   4   6   0      920.15      737.40     36.85 o 
   5   6   0     1526.93     1443.16     53.39 o 
   6   6   0      482.24      431.46     23.81 o 
   7   6   0      204.64      210.56     17.93 o 
   8   6   0      104.43      142.21     16.23 o 
   9   6   0      871.39      813.44     47.34 o 
  10   6   0      628.71      633.90     39.95 o 
  11   6   0      228.33      232.56     34.82 o 
  12   6   0       27.58       45.99     25.16 o 
  13   6   0       98.67      139.59     32.51 o 
  14   6   0      126.93      205.93     37.34 o 
  15   6   0        1.67       15.45     30.48 o 
   1   7   0     4576.75     4600.63    202.16 o 
   2   7   0       94.76       56.95     16.87 o 
   3   7   0      388.32      301.52     27.69 o 
   4   7   0     9341.40     8981.34    318.37 o 
   5   7   0     2176.11     1945.42     61.71 o 
   6   7   0      398.68      435.68     35.04 o 
   7   7   0      138.44      112.62     14.83 o 
   8   7   0     1267.55     1147.69     45.74 o 
   9   7   0       58.06       52.44     14.82 o 
  10   7   0     1962.64     1962.20     90.82 o 
  11   7   0        5.13       -5.78     20.27 o 
  12   7   0        0.10       -4.90     22.59 o 
  13   7   0       15.41        4.96     25.02 o 
  14   7   0      134.63      183.89     38.64 o 
  15   7   0       10.92        6.80     29.47 o 
   0   8   0      255.47      259.04     33.75 o 
   1   8   0     4142.77     4140.75    183.75 o 
   2   8   0      192.41      207.65     22.26 o 
   3   8   0    11812.72    11215.47    479.33 o 
   4   8   0      669.28      629.16     26.89 o 
   5   8   0     3674.22     3595.97    106.27 o 
   6   8   0      615.37      555.82     44.29 o 
   7   8   0      408.03      404.78     25.28 o 
   8   8   0       59.37       70.46     14.42 o 
   9   8   0     1673.90     1757.55     62.86 o 
  10   8   0      313.05      318.16     30.98 o 
  11   8   0      479.63      507.29     48.09 o 
  12   8   0     1541.65     1723.97     93.19 o 
  13   8   0       26.33        6.61     25.00 o 
  14   8   0       38.47       38.41     29.35 o 
  15   8   0        7.05      -39.15     28.19 o 
   1   9   0     1953.49     1804.05     87.96 o 
   2   9   0     3564.43     3189.80    146.01 o 
   3   9   0     1309.77     1362.90     59.18 o 
   4   9   0     3724.42     3214.85     95.27 o 
   5   9   0       36.84       38.71     10.78 o 
   6   9   0        5.95       10.36     10.06 o 
   7   9   0        1.78      -10.92     10.31 o 
   8   9   0      301.78      255.81     21.88 o 
   9   9   0        8.00        5.67     13.27 o 
  10   9   0     4797.00     4870.58    165.52 o 
  11   9   0       36.57       27.31     18.12 o 
  12   9   0      865.26      885.49     64.30 o 
  13   9   0       25.01       40.82     27.33 o 
  14   9   0      422.22      594.64     82.91 o 
  15   9   0       98.21       77.03     36.21 o 
   0  10   0    30489.18    26560.54   1587.98 o 
   1  10   0        0.66      -18.13     12.09 o 
   2  10   0     1474.40     1494.63     81.10 o 
   3  10   0        1.21      -14.61     10.26 o 
   4  10   0     1208.83      970.19     36.39 o 
   5  10   0     4315.74     4401.38    129.06 o 
   6  10   0     9386.47     8508.43    240.55 o 
   7  10   0        0.27        1.83     14.11 o 
   8  10   0       31.06       49.94     14.41 o 
   9  10   0      283.92      309.39     26.20 o 
  10  10   0      199.87      284.93     36.81 o 
  11  10   0       45.06       33.83     18.22 o 
  12  10   0        0.17      -31.74     21.16 o 
  13  10   0       46.87       71.58     29.83 o 
  14  10   0        6.20       50.01     31.51 o 
  15  10   0       84.36       85.43     36.87 o 
   1  11   0     1454.07     1218.23     55.33 o 
   2  11   0      390.37      355.05     27.58 o 
   3  11   0     5078.16     5211.80    167.70 o 
   4  11   0      124.18      103.56     16.11 o 
   5  11   0      998.84     1343.32     65.84 o 
   6  11   0      917.43     1016.23     41.26 o 
   7  11   0      358.76      431.29     27.25 o 
   8  11   0      577.93      540.91     32.05 o 
   9  11   0     1577.38     1602.27     61.28 o 
  10  11   0      419.03      397.98     49.21 o 
  11  11   0        8.54      -14.33     16.77 o 
  12  11   0       49.87       39.40     25.57 o 
  13  11   0       45.80       31.81     28.16 o 
  14  11   0       45.39       78.54     32.22 o 
  15  11   0        5.28       -4.11     32.02 o 
   0  12   0      993.41     1153.35     89.00 o 
   1  12   0      273.21      331.87     23.98 o 
   2  12   0     1046.52     1013.96     51.00 o 
   3  12   0     4564.48     4639.30    151.31 o 
   4  12   0       21.90        8.46     10.37 o 
   5  12   0      613.00      816.16     36.94 o 
   6  12   0      641.36      730.20     41.79 o 
   7  12   0      722.24      740.65     36.28 o 
   8  12   0     1383.24     1306.09     52.80 o 
   9  12   0     2273.72     2302.79     79.74 o 
  10  12   0        0.02       -0.74     16.68 o 
  11  12   0       42.00       30.16     19.97 o 
  12  12   0        0.62      -13.94     24.23 o 
  13  12   0      156.46      158.54     35.27 o 
  14  12   0       22.24      -23.00     29.44 o 
   1  13   0      134.77      194.04     20.38 o 
   2  13   0     8197.29     9174.07    258.61 o 
   3  13   0       75.43      131.37     14.49 o 
   4  13   0     9205.34     9404.82    263.80 o 
   5  13   0      158.43      173.10     25.09 o 
   6  13   0      479.68      422.00     26.94 o 
   7  13   0      607.10      613.84     33.88 o 
   8  13   0      261.94      262.72     24.27 o 
   9  13   0       23.89       35.76     17.07 o 
  10  13   0      320.38      304.44     34.67 o 
  11  13   0       35.59       16.75     21.01 o 
  12  13   0      543.64      566.35     48.85 o 
  13  13   0        0.22       -5.21     27.77 o 
  14  13   0       11.07      -26.92     30.32 o 
   0  14   0     1676.93     1815.68     97.13 o 
   1  14   0     3912.26     3725.84    126.14 o 
   2  14   0    10905.86    11519.84    322.52 o 
   3  14   0     3946.17     4346.53    117.17 o 
   4  14   0        0.19        6.77      9.58 o 
   5  14   0        7.24       -3.27     10.27 o 
   6  14   0        8.62       40.91     13.28 o 
   7  14   0      111.15      112.64     17.98 o 
   8  14   0       64.13       72.82     17.78 o 
   9  14   0      909.13     1017.20     58.40 o 
  10  14   0      142.09      132.81     22.30 o 
  11  14   0        4.41      -20.88     19.30 o 
  12  14   0       50.52       46.49     36.16 o 
  13  14   0       77.55       70.68     31.05 o 
  14  14   0       17.61       23.26     33.35 o 
   1  15   0     1393.37     1162.83     45.13 o 
   2  15   0      291.95      266.34     19.41 o 
   3  15   0      515.63      686.19     31.19 o 
   4  15   0       14.15       -5.11     10.08 o 
   5  15   0     2881.99     2414.57     71.38 o 
   6  15   0       88.84       93.92     18.45 o 
   7  15   0      643.86      739.74     38.27 o 
   8  15   0      113.91      132.69     20.78 o 
   9  15   0     3428.62     3862.66    163.45 o 
  10  15   0      129.15      172.57     24.91 o 
  11  15   0       90.25       81.94     25.99 o 
  12  15   0       99.63      137.51     29.96 o 
  13  15   0       22.05       32.47     29.74 o 
  14  15   0        0.30      -24.29     31.49 o 
   0  16   0        8.44       -9.07     11.38 o 
   1  16   0      133.57       70.54     21.43 o 
   2  16   0      428.42      383.82     22.34 o 
   3  16   0      123.62      170.89     24.94 o 
   4  16   0     1696.62     1602.55     60.17 o 
   5  16   0      156.79      125.07     15.28 o 
   6  16   0      575.27      649.58     54.81 o 
   7  16   0        0.03        3.23     13.83 o 
   8  16   0     1376.07     1460.68     59.88 o 
   9  16   0     2047.20     2199.93     89.54 o 
  10  16   0        3.22       51.82     23.53 o 
  11  16   0      116.66       92.64     26.03 o 
  12  16   0        9.97        7.19     26.76 o 
  13  16   0        8.84       11.99     30.11 o 
  14  16   0        1.63       30.19     34.55 o 
   1  17   0       23.32       15.99      9.88 o 
   2  17   0      425.14      433.86     22.15 o 
   3  17   0      467.03      483.12     25.94 o 
   4  17   0      448.73      495.03     27.07 o 
   5  17   0      312.56      302.28     27.40 o 
   6  17   0      622.23      727.87     40.89 o 
   7  17   0      278.80      289.10     26.10 o 
   8  17   0       33.35       39.37     18.57 o 
   9  17   0      104.44       97.76     23.16 o 
  10  17   0      996.73     1179.86     65.25 o 
  11  17   0        1.06      -24.71     22.05 o 
  12  17   0       24.72       26.14     26.20 o 
  13  17   0       74.39       97.37     46.53 o 
   0  18   0      106.15      102.64     19.17 o 
   1  18   0     3043.42     3138.69     82.82 o 
   2  18   0        3.55        6.91     10.27 o 
   3  18   0        0.80       13.34     11.36 o 
   4  18   0        0.52       -5.32     11.90 o 
   5  18   0      696.30      777.98     35.20 o 
   6  18   0      235.03      247.00     23.78 o 
   7  18   0      492.00      558.21     36.17 o 
   8  18   0      154.73      169.71     23.05 o 
   9  18   0       13.10       17.07     18.81 o 
  10  18   0       35.84       46.13     24.32 o 
  11  18   0       90.47      122.05     27.88 o 
  12  18   0        5.47        7.04     27.96 o 
  13  18   0       29.58       18.34     26.69 o 
   1  19   0      673.85      713.30     30.25 o 
   2  19   0        0.89       15.97     13.10 o 
   3  19   0     1001.19     1065.82     38.38 o 
   4  19   0      447.91      420.90     26.45 o 
   5  19   0      458.43      458.69     27.82 o 
   6  19   0      375.42      329.14     27.54 o 
   7  19   0      134.75      143.68     22.00 o 
   8  19   0      200.32      186.49     24.29 o 
   9  19   0      186.53      173.63     29.01 o 
  10  19   0      170.70      130.51     30.32 o 
  11  19   0       17.74        4.17     23.85 o 
  12  19   0       23.44       45.27     27.75 o 
  13  19   0       12.70       53.95     37.98 o 
   0  20   0     7972.67     8746.32    279.69 o 
   1  20   0      222.54      243.76     29.66 o 
   2  20   0      760.62      823.58     36.61 o 
   3  20   0       20.14       19.11     14.21 o 
   4  20   0      137.75      126.30     18.58 o 
   5  20   0       45.14       81.68     16.66 o 
   6  20   0      459.23      375.16     45.29 o 
   7  20   0       49.44       40.31     18.26 o 
   8  20   0      219.42      182.50     29.79 o 
   9  20   0       62.45       57.55     30.55 o 
  10  20   0      263.55      332.78     47.75 o 
  11  20   0       99.36      106.87     37.60 o 
  12  20   0        8.83       47.06     34.97 o 
   1  21   0     1753.57     1801.04     60.19 o 
   2  21   0       91.97       94.02     19.80 o 
   3  21   0     1092.04     1302.93     55.64 o 
   4  21   0        2.33       10.81     19.10 o 
   5  21   0       26.79       34.16     21.19 o 
   6  21   0       32.10       35.21     22.05 o 
   7  21   0      488.69      486.34     75.84 o 
   8  21   0        9.54        3.89     23.28 o 
   9  21   0       81.55       74.87     32.92 o 
  10  21   0        4.53       19.70     32.94 o 
  11  21   0        0.04       14.59     33.18 o 
  12  21   0       58.75       93.81     38.67 o 
   0  22   0     3677.86     3749.41    192.28 o 
   1  22   0       27.00       64.34     22.51 o 
   2  22   0      679.56      831.34     50.55 o 
   3  22   0      319.04      330.36     33.84 o 
   4  22   0      326.66      369.00     43.86 o 
   5  22   0       15.89       35.28     21.89 o 
   6  22   0       10.13       14.12     22.93 o 
   7  22   0      581.02      625.50     56.08 o 
   8  22   0     1323.18     1279.36     83.01 o 
   9  22   0      306.31      386.21     49.20 o 
  10  22   0      443.91      397.80     64.31 o 
  11  22   0        1.48       15.66     34.43 o 
  12  22   0        4.68       28.11     37.06 o 
   1  23   0       74.64      117.50     26.13 o 
   2  23   0        5.82       36.51     22.56 o 
   3  23   0      510.07      538.70     42.71 o 
   4  23   0      182.35      143.42     27.21 o 
   5  23   0        7.08      -19.20     21.05 o 
   6  23   0      912.63     1030.53     59.76 o 
   7  23   0        4.02       28.96     26.00 o 
   8  23   0      372.52      367.90     47.78 o 
   9  23   0       92.32       90.76     36.79 o 
  10  23   0        0.00        6.83     32.33 o 
  11  23   0       30.75      -18.09     35.48 o 
   0  24   0       31.96       34.81     32.11 o 
   1  24   0     1010.38     1099.88     61.75 o 
   2  24   0      483.67      453.27     63.29 o 
   3  24   0     2683.94     2726.04    107.56 o 
   4  24   0        1.82        7.88     22.05 o 
   5  24   0       28.59       15.09     28.82 o 
   6  24   0        0.59       14.68     28.96 o 
   7  24   0       86.99       68.23     28.28 o 
   8  24   0      246.00      179.78     42.04 o 
   9  24   0      279.14      242.45     47.29 o 
  10  24   0        0.52      -21.03     33.95 o 
  11  24   0       14.00      -45.45     34.53 o 
   1  25   0      207.22      243.20     33.49 o 
   2  25   0      650.35      649.55     64.80 o 
   3  25   0        7.02       38.37     24.30 o 
   4  25   0      459.54      464.60     54.40 o 
   5  25   0      932.54      901.49     66.56 o 
   6  25   0      333.28      451.59     51.08 o 
   7  25   0        0.53       26.86     38.11 o 
   8  25   0      172.59      191.57     73.20 o 
   9  25   0       18.21       13.78     45.63 o 
  10  25   0       38.95       30.62     39.45 o 
   0  26   0     5338.29     5795.32    286.19 o 
   1  26   0        1.16      -34.10     22.73 o 
   2  26   0      293.55      358.51     39.43 o 
   3  26   0       21.69       62.86     25.63 o 
   4  26   0       64.03      108.57     28.57 o 
   5  26   0      285.50      191.23     55.49 o 
   6  26   0       32.62        0.04     30.32 o 
   7  26   0       11.76       -0.61     39.32 o 
   8  26   0       13.65       19.25     42.52 o 
   9  26   0        1.47       26.75     72.72 o 
  10  26   0        0.37       52.72     52.05 o 
   1  27   0       17.96      -32.85     23.69 o 
   2  27   0      404.39      379.65     41.05 o 
   3  27   0      395.41      426.55     41.88 o 
   4  27   0      440.81      472.54     44.71 o 
   5  27   0       34.10       19.05     30.30 o 
   6  27   0       20.06       39.21     40.03 o 
   7  27   0        4.62       20.78     41.38 o 
   8  27   0       40.81       69.54     46.52 o 
   9  27   0       38.55       54.83     77.00 o 
   0  28   0       33.39       46.99     36.45 o 
   1  28   0       27.31       17.43     27.73 o 
   2  28   0       59.92       20.44     27.51 o 
   3  28   0       32.47       35.17     29.50 o 
   4  28   0       38.04        3.49     34.97 o 
   5  28   0       33.02      -15.67     29.56 o 
   6  28   0       11.35      -14.93     41.43 o 
   7  28   0      336.99      446.26     70.71 o 
   8  28   0        4.06       38.53     47.43 o 
   9  28   0       21.16       11.24     47.94 o 
   1  29   0       31.63       42.72     28.19 o 
   2  29   0      127.12      131.08     34.89 o 
   3  29   0       97.45       94.87     32.18 o 
   4  29   0      224.31      290.72     46.06 o 
   5  29   0       14.73      -31.11     30.22 o 
   6  29   0      186.66      169.13     52.09 o 
   7  29   0       45.60      109.66     72.48 o 
   8  29   0       52.56      116.63     56.11 o 
   0  30   0      766.31      820.12     85.97 o 
   1  30   0        4.32       38.69     34.30 o 
   2  30   0      169.77      150.95     46.20 o 
   3  30   0       15.32       41.23     28.67 o 
   4  30   0      106.46       21.79     33.02 o 
   5  30   0       38.29       52.23     46.13 o 
   6  30   0       68.47      133.38     55.39 o 
   7  30   0      134.40      126.75     79.61 o 
   1  31   0      219.70      281.93     41.23 o 
   2  31   0       16.96       25.79     30.29 o 
   3  31   0      247.31      328.64     43.48 o 
   4  31   0        5.58        2.93     35.46 o 
   5  31   0       12.60       -6.99     44.45 o 
   6  31   0        4.37      -15.07     45.02 o 
   0  32   0        5.50       -4.83     41.96 o 
   1  32   0       29.41       65.01     33.02 o 
   2  32   0      269.45      348.96     44.93 o 
   3  32   0       31.69       51.74     32.66 o 
   4  32   0        2.05       61.94    101.95 o 
   5  32   0        3.21       -9.15     48.36 o 
   1  33   0        0.00       -2.73     31.73 o 
   2  33   0       39.00       23.15     33.15 o 
   3  33   0        8.25       71.82     45.55 o 
   4  33   0      103.32      159.06     58.02 o 
   0  34   0        0.05      -16.57     45.33 o 
   1  34   0       81.25      144.69     39.52 o 
   2  34   0       13.32      -12.39     33.66 o 
 -15   1   1      132.54      180.22     45.52 o 
 -14   1   1       84.86       97.32     26.33 o 
 -13   1   1       21.74      -11.35     18.83 o 
 -12   1   1       53.87       54.23     20.63 o 
 -11   1   1      317.97      349.22     40.24 o 
 -10   1   1      282.67      275.79     31.33 o 
  -9   1   1     2672.94     2377.23    141.88 o 
  -8   1   1     1313.84     1153.95     73.84 o 
  -7   1   1     4725.05     4203.25    160.53 o 
  -6   1   1     2763.72     2474.50     98.46 o 
  -5   1   1     1483.90     1313.40     49.22 o 
  -4   1   1      319.46      373.59     24.80 o 
  -3   1   1     2330.15     2398.65    132.97 o 
  -2   1   1      585.40      518.39     30.75 o 
  -1   1   1      467.64      397.88     26.63 o 
   0   1   1      634.03      697.93     37.19 o 
   1   1   1     2148.54     2297.84    141.64 o 
   2   1   1     4619.70     4359.28    186.10 o 
   3   1   1    14133.85    13339.88    562.61 o 
   4   1   1     1524.02     1427.75     75.52 o 
   5   1   1       14.92       13.38     16.50 o 
   6   1   1     3272.74     3407.98    111.98 o 
   7   1   1     2876.92     2998.18     90.60 o 
   8   1   1      386.41      443.02     36.86 o 
   9   1   1     2024.05     2052.82     66.60 o 
  10   1   1      125.16      153.05     20.89 o 
  11   1   1        4.79        4.89     20.92 o 
  12   1   1      260.66      238.45     33.52 o 
  13   1   1      234.37      251.28     45.63 o 
  14   1   1       41.07       49.59     36.81 o 
  15   1   1       82.71      134.27     45.54 o 
 -15   2   1        5.19        7.10     23.87 o 
 -14   2   1        2.95      -11.78     21.50 o 
 -13   2   1       13.62       10.52     21.09 o 
 -12   2   1       78.34       37.89     25.63 o 
 -11   2   1      302.61      261.89     31.95 o 
 -10   2   1        3.59       18.83     17.44 o 
  -9   2   1       86.84      103.97     22.32 o 
  -8   2   1     2017.12     1770.14     78.57 o 
  -7   2   1     3066.61     2679.91    108.07 o 
  -6   2   1        2.56       -5.45     11.20 o 
  -5   2   1     5132.92     4484.03    166.29 o 
  -4   2   1     1631.24     1332.58     68.22 o 
  -3   2   1      950.02      965.81     72.96 o 
  -2   2   1      105.90       76.05     18.54 o 
  -1   2   1      113.44      160.01     23.17 o 
   0   2   1      731.40      833.44     57.27 o 
   1   2   1        9.14        9.03     10.93 o 
   2   2   1     1959.22     2172.36    137.84 o 
   3   2   1      471.12      319.06     43.01 o 
   4   2   1       17.11       63.28     16.23 o 
   5   2   1    14232.88    13448.52    409.05 o 
   6   2   1     1261.73     1225.58     47.27 o 
   7   2   1     2096.88     2022.06     65.07 o 
   8   2   1      721.36      775.52     31.41 o 
   9   2   1      132.98      101.40     14.87 o 
  10   2   1       42.11       24.39     14.25 o 
  11   2   1       23.75       21.15     17.04 o 
  12   2   1       11.96       31.94     22.19 o 
  13   2   1      243.03      349.23    131.42 o 
  14   2   1      119.06      132.59     49.91 o 
  15   2   1        5.16       47.32     36.88 o 
 -15   3   1        8.85       26.70     26.51 o 
 -14   3   1       30.04       35.57     24.19 o 
 -13   3   1        3.99        8.66     23.54 o 
 -12   3   1      118.33      151.67     29.87 o 
 -11   3   1      257.40      260.41     32.99 o 
 -10   3   1      275.41      313.23     43.86 o 
  -9   3   1       25.89       24.77     13.92 o 
  -8   3   1      153.68      162.67     28.44 o 
  -7   3   1      772.67      814.99     39.90 o 
  -6   3   1     4068.28     3328.56    111.00 o 
  -5   3   1       18.59       25.87     10.97 o 
  -4   3   1      588.19      570.36     38.48 o 
  -3   3   1     6066.38     6176.06    379.77 o 
  -2   3   1    10506.38     9250.07    558.48 o 
  -1   3   1        8.66        3.78      7.88 o 
   0   3   1      284.97      240.55     16.15 o 
   1   3   1       57.85       30.66     13.31 o 
   2   3   1     1341.01     1539.26    102.43 o 
   3   3   1     2041.68     1758.38    117.16 o 
   4   3   1     4417.52     3805.04    172.16 o 
   5   3   1       20.54       31.30     12.45 o 
   6   3   1     6073.67     6210.77    197.07 o 
   7   3   1       22.37        9.80     14.60 o 
   8   3   1     1170.44     1213.99     45.39 o 
   9   3   1       16.11       35.33     15.88 o 
  10   3   1      243.57      218.50     21.65 o 
  11   3   1        1.91       14.16     17.20 o 
  12   3   1     1060.09     1087.95    115.33 o 
  13   3   1        8.16       -7.53     22.91 o 
  14   3   1       27.16       30.33     40.76 o 
  15   3   1       53.71       20.36     36.43 o 
 -15   4   1       12.28       19.87     25.74 o 
 -14   4   1      301.33      308.35     36.61 o 
 -13   4   1       49.18       18.53     23.61 o 
 -12   4   1      166.50      165.31     46.79 o 
 -11   4   1      208.08      159.69     27.70 o 
 -10   4   1      655.15      775.11     45.49 o 
  -9   4   1      337.52      325.24     24.05 o 
  -8   4   1      547.81      553.35     39.38 o 
  -7   4   1        0.98      -10.54     10.03 o 
  -6   4   1      851.10      821.47     38.97 o 
  -5   4   1     2670.51     2415.22     82.28 o 
  -4   4   1    12488.10    11727.23    412.23 o 
  -3   4   1     5090.47     4414.66    195.01 o 
  -2   4   1     2060.67     2198.75    101.08 o 
  -1   4   1      514.58      512.43     30.14 o 
   0   4   1    13254.01    13567.82    572.52 o 
   1   4   1     3201.63     3287.64    142.43 o 
   2   4   1    10995.46    11394.74    479.99 o 
   3   4   1      642.80      835.30     71.18 o 
   4   4   1     8487.93     7518.29    265.84 o 
   5   4   1     1929.78     1580.73     66.11 o 
   6   4   1      111.47      101.86     25.93 o 
   7   4   1      840.66      851.43     40.98 o 
   8   4   1     4624.37     4795.76    159.82 o 
   9   4   1      740.24      765.55     36.84 o 
  10   4   1      457.81      434.28     29.23 o 
  11   4   1       24.61       25.19     22.24 o 
  12   4   1       65.58       64.84     26.47 o 
  13   4   1      205.13      260.03     54.60 o 
  14   4   1      362.08      251.43     60.24 o 
  15   4   1        2.60       37.32     38.14 o 
 -15   5   1        1.48       -8.15     25.35 o 
 -14   5   1       10.43      -20.25     24.81 o 
 -13   5   1      242.44      263.04     38.47 o 
 -12   5   1      333.73      303.19     37.41 o 
 -11   5   1       72.31       24.50     20.66 o 
 -10   5   1       70.96      114.55     43.05 o 
  -9   5   1       56.67       46.34     13.95 o 
  -8   5   1      314.92      358.45     33.80 o 
  -7   5   1       67.51       56.87     13.51 o 
  -6   5   1        3.58        1.67     12.38 o 
  -5   5   1     1119.26     1106.24     44.97 o 
  -4   5   1        7.05       21.47     15.82 o 
  -3   5   1      212.06      220.32     23.53 o 
  -2   5   1     1704.58     1640.54    142.71 o 
  -1   5   1        9.44       21.70     11.76 o 
   0   5   1     1466.10     1795.94     82.53 o 
   1   5   1     9670.77     9474.34    402.78 o 
   2   5   1        6.97      -12.48      8.32 o 
   3   5   1    12932.08    12498.25    528.72 o 
   4   5   1      295.55      299.71     21.89 o 
   5   5   1      885.39     1082.07     37.72 o 
   6   5   1        1.64       -6.17      8.38 o 
   7   5   1       67.67      120.27     17.07 o 
   8   5   1      289.89      307.20     26.33 o 
   9   5   1       85.10       89.46     17.79 o 
  10   5   1      155.86      210.69     27.27 o 
  11   5   1        7.27      -28.96     19.31 o 
  12   5   1      133.56      257.95     74.86 o 
  13   5   1        0.84        8.45     30.11 o 
  14   5   1        0.56       88.31     37.56 o 
  15   5   1        6.46       12.92     35.67 o 
 -15   6   1       53.62       81.06     33.63 o 
 -14   6   1       91.66      109.44     31.48 o 
 -13   6   1      910.06      989.31     70.00 o 
 -12   6   1        2.02       42.99     22.58 o 
 -11   6   1        2.23       -6.37     17.30 o 
 -10   6   1     1545.70     1546.32     68.81 o 
  -9   6   1        2.11      -17.25     11.50 o 
  -8   6   1       31.32       20.11     11.43 o 
  -7   6   1     2068.92     2131.01     69.51 o 
  -6   6   1        0.87       10.49      9.50 o 
  -5   6   1     1053.77      893.18     38.45 o 
  -4   6   1     3877.16     3804.68    122.63 o 
  -3   6   1      444.51      408.53     55.37 o 
  -2   6   1     8312.29     8006.12    344.91 o 
  -1   6   1        7.96       -4.45     10.81 o 
   0   6   1      883.95      850.16     45.31 o 
   1   6   1       70.65       67.67     12.79 o 
   2   6   1     1468.62     1336.77     64.41 o 
   3   6   1       54.96       48.94     14.18 o 
   4   6   1     2865.26     2376.61     79.46 o 
   5   6   1      399.78      385.05     34.94 o 
   6   6   1       50.83       23.28     17.37 o 
   7   6   1      890.50      921.53     37.59 o 
   8   6   1     1706.34     1492.66     61.29 o 
   9   6   1      210.43      305.79     28.29 o 
  10   6   1      198.51      209.59     28.95 o 
  11   6   1      658.99      622.22     64.30 o 
  12   6   1      345.43      379.84     57.34 o 
  13   6   1      245.87      223.20     35.62 o 
  14   6   1      328.48      490.49     64.37 o 
  15   6   1       17.77       -6.61     36.70 o 
 -15   7   1       10.35       33.22     53.76 o 
 -14   7   1        4.54       10.71     26.28 o 
 -13   7   1      251.90      321.72     41.82 o 
 -12   7   1        6.46        0.19     19.70 o 
 -11   7   1      136.52      144.76     24.80 o 
 -10   7   1      534.86      503.50     37.10 o 
  -9   7   1      302.76      350.86     26.10 o 
  -8   7   1       23.00       18.42     12.11 o 
  -7   7   1      405.25      437.08     26.54 o 
  -6   7   1     1328.09     1193.43     43.55 o 
  -5   7   1     1416.80     1271.20     44.38 o 
  -4   7   1     1012.52     1036.93     41.26 o 
  -3   7   1      183.29      209.05     19.06 o 
  -2   7   1     8316.58     7309.53    317.35 o 
  -1   7   1      830.92      841.69     46.53 o 
   0   7   1    16557.38    16576.61    702.00 o 
   1   7   1       23.06       -9.21     22.81 o 
   2   7   1     9729.42    10068.72    428.30 o 
   3   7   1     2623.22     2710.19    101.37 o 
   4   7   1      675.91      585.22     40.51 o 
   5   7   1      257.11      360.90     35.95 o 
   6   7   1      317.01      222.27     17.44 o 
   7   7   1        2.76       12.21     10.59 o 
   8   7   1       34.25       53.77     13.65 o 
   9   7   1      873.87      933.06     48.89 o 
  10   7   1      497.02      448.13     36.12 o 
  11   7   1     1202.85     1218.14     90.17 o 
  12   7   1      262.12      235.48     46.16 o 
  13   7   1       18.91       36.50     25.70 o 
  14   7   1        0.39       19.92     28.75 o 
  15   7   1       34.22       11.79     61.43 o 
 -15   8   1        1.87      -18.61     27.90 o 
 -14   8   1        0.70        7.58     27.20 o 
 -13   8   1       95.04       57.48     27.36 o 
 -12   8   1        6.71       20.53     20.75 o 
 -11   8   1     1346.20     1515.59     88.02 o 
 -10   8   1        9.30       -1.20     14.76 o 
  -9   8   1        1.60       -4.82     12.39 o 
  -8   8   1       58.18       53.14     13.72 o 
  -7   8   1     2028.82     1744.63     59.80 o 
  -6   8   1     1802.18     1742.36     58.77 o 
  -5   8   1     3200.10     2920.16     88.68 o 
  -4   8   1      389.93      346.89     20.29 o 
  -3   8   1        5.25        2.03      9.57 o 
  -2   8   1     6035.34     5652.51    248.87 o 
  -1   8   1    13177.56    11890.21    507.57 o 
   0   8   1     1860.90     1748.64     84.49 o 
   1   8   1     1519.90     1298.15     65.75 o 
   2   8   1      227.13      124.01     14.81 o 
   3   8   1      262.31      217.10     16.74 o 
   4   8   1      124.03      169.04     15.98 o 
   5   8   1     5224.43     4663.98    134.58 o 
   6   8   1       12.73       15.60     10.61 o 
   7   8   1       89.03       87.07     13.96 o 
   8   8   1       24.99       26.13     12.31 o 
   9   8   1      363.92      414.45     42.34 o 
  10   8   1        0.78       42.99     19.25 o 
  11   8   1     2854.37     3092.29    115.99 o 
  12   8   1        7.96       18.24     23.98 o 
  13   8   1      104.37       97.25     49.67 o 
  14   8   1        3.96      -25.01     26.53 o 
  15   8   1       14.86       18.59     36.45 o 
 -15   9   1       58.94       47.77     31.68 o 
 -14   9   1       16.62       20.66     28.18 o 
 -13   9   1      136.51      131.89     28.70 o 
 -12   9   1       97.76      129.43     43.91 o 
 -11   9   1        0.11       29.96     20.29 o 
 -10   9   1       69.47       54.77     17.65 o 
  -9   9   1      347.24      362.67     29.23 o 
  -8   9   1      550.93      503.49     30.44 o 
  -7   9   1        0.22       12.05     11.61 o 
  -6   9   1     4094.78     4198.94    125.19 o 
  -5   9   1     2153.11     1919.59     62.83 o 
  -4   9   1     3044.51     2556.75     78.56 o 
  -3   9   1     1019.41      833.39     37.01 o 
  -2   9   1       83.05      105.22     13.35 o 
  -1   9   1      742.81      723.87     45.11 o 
   0   9   1      290.58      251.03     54.78 o 
   1   9   1     2336.80     2122.18    100.92 o 
   2   9   1     2091.47     1742.99     61.87 o 
   3   9   1     4218.24     3902.96    126.81 o 
   4   9   1     1378.93     1509.82     56.07 o 
   5   9   1     3812.53     3578.56    106.09 o 
   6   9   1        1.51        4.37      9.66 o 
   7   9   1     1017.01     1079.13     43.12 o 
   8   9   1       37.70       34.03     13.01 o 
   9   9   1     3800.79     3950.73    121.91 o 
  10   9   1      216.80      298.72     30.83 o 
  11   9   1      130.23      179.42     27.25 o 
  12   9   1       42.63       33.56     25.52 o 
  13   9   1      177.16      208.73     48.81 o 
  14   9   1       33.44       46.58     32.99 o 
  15   9   1      100.07      179.01     47.80 o 
 -15  10   1        2.78        3.05     41.12 o 
 -14  10   1        0.07       -3.49     28.36 o 
 -13  10   1       10.62       43.96     30.32 o 
 -12  10   1      751.65      780.86     51.97 o 
 -11  10   1      173.66      189.76     28.02 o 
 -10  10   1       11.03        9.63     17.53 o 
  -9  10   1        8.82       15.61     14.86 o 
  -8  10   1       94.71       66.74     26.00 o 
  -7  10   1      146.66      112.96     15.97 o 
  -6  10   1     1332.62     1265.34     47.44 o 
  -5  10   1       22.43       26.46     15.18 o 
  -4  10   1      140.90      166.41     15.39 o 
  -3  10   1      146.88      200.15     23.59 o 
  -2  10   1      713.09      760.11     38.96 o 
  -1  10   1      829.28     1034.31     37.24 o 
   0  10   1      648.97      626.85     41.98 o 
   1  10   1       48.52       52.32     16.25 o 
   2  10   1     5642.64     5665.39    179.79 o 
   3  10   1       57.94       94.66     14.01 o 
   4  10   1    14663.63    14934.91    459.69 o 
   5  10   1      598.21      598.12     27.96 o 
   6  10   1      712.88      747.58     33.35 o 
   7  10   1       36.81       29.82     12.27 o 
   8  10   1        0.76       -1.23     11.92 o 
   9  10   1      241.42      253.61     23.82 o 
  10  10   1      310.00      320.80     32.35 o 
  11  10   1      127.11      110.21     25.80 o 
  12  10   1        3.51       -2.38     29.64 o 
  13  10   1       62.98       95.79     31.43 o 
  14  10   1       36.01       91.18     34.18 o 
  15  10   1       23.11       79.83     79.14 o 
 -15  11   1      182.10      285.45     56.74 o 
 -14  11   1       42.52       66.49     31.64 o 
 -13  11   1       94.69       77.11     40.41 o 
 -12  11   1      160.43      113.48     26.48 o 
 -11  11   1      434.02      454.08     57.35 o 
 -10  11   1       55.33       93.77     25.89 o 
  -9  11   1     1317.78     1234.45     53.00 o 
  -8  11   1        7.49       21.05     23.47 o 
  -7  11   1     1755.22     1648.77     58.86 o 
  -6  11   1     2076.35     1969.46     66.17 o 
  -5  11   1     3628.37     3673.77    110.66 o 
  -4  11   1        1.91       43.10     14.65 o 
  -3  11   1     3508.51     3435.97    115.07 o 
  -2  11   1        0.19        7.01     12.25 o 
  -1  11   1      904.62      905.23     34.71 o 
   0  11   1      598.61      674.35     27.19 o 
   1  11   1      828.36      999.85     34.22 o 
   2  11   1      351.57      389.49     27.69 o 
   3  11   1     4703.45     4852.66    129.26 o 
   4  11   1      887.79     1068.35     46.14 o 
   5  11   1      210.08      201.18     16.60 o 
   6  11   1        0.82        0.74      8.58 o 
   7  11   1      631.45      550.11     28.91 o 
   8  11   1        0.04      -12.36     12.10 o 
   9  11   1     1856.76     2126.37     84.46 o 
  10  11   1      207.25      168.57     26.93 o 
  11  11   1      410.41      427.59     39.37 o 
  12  11   1      110.20      143.65     33.65 o 
  13  11   1      289.83      319.03     43.85 o 
  14  11   1       55.22       84.83     34.28 o 
 -14  12   1        0.76        5.49     28.33 o 
 -13  12   1       28.10       55.20     27.26 o 
 -12  12   1      137.74      136.12     36.99 o 
 -11  12   1      589.46      625.00     40.89 o 
 -10  12   1      160.71      172.56     24.60 o 
  -9  12   1      163.93      209.44     34.16 o 
  -8  12   1        5.38      -13.21     13.12 o 
  -7  12   1      167.32      191.04     35.32 o 
  -6  12   1      328.27      322.23     23.59 o 
  -5  12   1       67.38       94.18     14.67 o 
  -4  12   1     3031.83     3014.33     92.24 o 
  -3  12   1      185.01      190.90     19.07 o 
  -2  12   1     3782.55     3765.01    124.86 o 
  -1  12   1      663.83      609.00     28.47 o 
   0  12   1      159.84      144.33     13.66 o 
   1  12   1     6680.98     7101.04    184.30 o 
   2  12   1      870.43      887.21     33.01 o 
   3  12   1     3343.62     3769.67    103.09 o 
   4  12   1      313.20      412.52     23.64 o 
   5  12   1     2725.73     2757.12     72.52 o 
   6  12   1      488.30      465.82     25.14 o 
   7  12   1     3260.41     3314.93     99.29 o 
   8  12   1     1995.21     2151.82     73.54 o 
   9  12   1      107.53       68.22     28.68 o 
  10  12   1      244.56      217.93     29.16 o 
  11  12   1       51.27       62.02     22.95 o 
  12  12   1       71.92       78.43     25.70 o 
  13  12   1      150.19      127.26     36.38 o 
  14  12   1       65.91       79.79     39.65 o 
 -14  13   1        0.53      -19.43     27.75 o 
 -13  13   1       31.98        3.69     25.03 o 
 -12  13   1       40.15      -12.00     21.96 o 
 -11  13   1        0.13       16.27     19.51 o 
 -10  13   1      715.21      766.94     43.45 o 
  -9  13   1       93.08      131.79     20.70 o 
  -8  13   1      187.79      175.47     33.26 o 
  -7  13   1      542.61      550.40     32.81 o 
  -6  13   1     1341.96     1122.46     46.33 o 
  -5  13   1      262.27      215.55     20.39 o 
  -4  13   1      651.86      656.42     31.64 o 
  -3  13   1     5132.55     5557.16    180.07 o 
  -2  13   1     6199.23     5536.99    178.90 o 
  -1  13   1      174.62      139.28     14.33 o 
   0  13   1    13969.69    14221.95    359.97 o 
   1  13   1     2051.00     1946.62     58.07 o 
   2  13   1     4432.87     5002.33    146.21 o 
   3  13   1       21.23       34.31     10.91 o 
   4  13   1      773.39      761.75     31.34 o 
   5  13   1        1.66       17.14      9.12 o 
   6  13   1      131.84      134.17     13.83 o 
   7  13   1      106.53       89.89     18.94 o 
   8  13   1      692.36      760.06     39.00 o 
   9  13   1        1.09      -25.12     16.75 o 
  10  13   1      243.40      258.17     50.21 o 
  11  13   1       20.87        9.66     20.74 o 
  12  13   1       61.58       75.75     25.09 o 
  13  13   1       15.98       40.89     30.26 o 
  14  13   1       22.76       23.54     31.04 o 
 -14  14   1        0.18       37.99     32.50 o 
 -13  14   1       37.63       11.31     29.09 o 
 -12  14   1        1.84      -28.45     20.98 o 
 -11  14   1       58.66       52.47     21.32 o 
 -10  14   1     1177.90     1254.53     75.88 o 
  -9  14   1     2164.88     2255.87     80.02 o 
  -8  14   1      348.34      304.53     27.23 o 
  -7  14   1        0.90       -8.50     12.60 o 
  -6  14   1       47.87       50.60     16.16 o 
  -5  14   1      274.63      310.13     23.21 o 
  -4  14   1     3143.33     3290.31    101.07 o 
  -3  14   1     3872.42     3747.35    102.70 o 
  -2  14   1     5884.13     5868.87    170.08 o 
  -1  14   1     1106.38     1139.60     39.65 o 
   0  14   1       66.32       90.64     13.36 o 
   1  14   1     9229.88     9819.40    252.64 o 
   2  14   1     1837.55     2032.68     67.20 o 
   3  14   1      191.65      172.36     18.16 o 
   4  14   1      447.46      351.54     23.38 o 
   5  14   1      267.70      274.77     17.68 o 
   6  14   1      472.90      497.52     23.78 o 
   7  14   1      142.68      146.68     22.68 o 
   8  14   1     4143.80     4315.20    150.46 o 
   9  14   1      159.62      149.69     51.75 o 
  10  14   1       18.40       15.15     21.18 o 
  11  14   1        0.09       -4.24     21.35 o 
  12  14   1       88.60       74.19     25.99 o 
  13  14   1        7.02      -10.03     27.20 o 
  14  14   1      115.92      132.75     41.06 o 
 -14  15   1       87.46       43.61     34.32 o 
 -13  15   1       62.60       63.20     31.99 o 
 -12  15   1        9.84       41.32     24.45 o 
 -11  15   1      253.83      224.80     37.19 o 
 -10  15   1      112.69      153.85     24.47 o 
  -9  15   1      199.78      224.61     25.72 o 
  -8  15   1       12.68       14.25     15.59 o 
  -7  15   1       82.40       85.17     17.19 o 
  -6  15   1      171.96      153.75     19.20 o 
  -5  15   1        1.94        8.33     12.65 o 
  -4  15   1      136.79      129.11     14.69 o 
  -3  15   1      618.59      563.27     34.67 o 
  -2  15   1       29.71        8.21     10.37 o 
  -1  15   1      199.68      169.09     16.13 o 
   0  15   1      606.02      603.74     27.97 o 
   1  15   1      594.37      577.08     27.68 o 
   2  15   1       87.56       80.39     17.34 o 
   3  15   1     1251.92     1474.29     53.02 o 
   4  15   1      319.49      283.92     22.42 o 
   5  15   1      549.90      491.44     25.07 o 
   6  15   1        0.10       -5.62     10.25 o 
   7  15   1     5918.00     6147.92    181.30 o 
   8  15   1        0.97       -8.42     17.45 o 
   9  15   1      250.40      175.73     26.49 o 
  10  15   1       21.51       24.27     23.84 o 
  11  15   1      148.05      155.71     28.82 o 
  12  15   1      157.14      198.13     34.42 o 
  13  15   1       86.83       72.63     31.94 o 
  14  15   1        7.75      -14.32     32.10 o 
 -14  16   1       18.15       15.31     33.21 o 
 -13  16   1        0.11      -18.94     29.21 o 
 -12  16   1        0.13        6.52     22.24 o 
 -11  16   1      457.38      454.06     40.27 o 
 -10  16   1      781.86      845.13     48.07 o 
  -9  16   1      786.38      802.43     45.01 o 
  -8  16   1      101.76      110.22     20.49 o 
  -7  16   1      110.39      176.43     21.42 o 
  -6  16   1       36.86       56.66     21.09 o 
  -5  16   1       43.01       51.30     14.48 o 
  -4  16   1     1947.17     1941.67     60.46 o 
  -3  16   1      432.50      490.21     25.76 o 
  -2  16   1     2056.39     1933.50     63.93 o 
  -1  16   1       13.24       17.14     10.99 o 
   0  16   1      821.89      848.23     34.95 o 
   1  16   1      134.85      141.24     15.83 o 
   2  16   1     2910.06     3109.53     97.80 o 
   3  16   1      230.13      247.97     21.37 o 
   4  16   1     2592.72     2321.36     76.82 o 
   5  16   1       38.17       32.90     11.75 o 
   6  16   1      855.58      771.03     33.85 o 
   7  16   1      311.03      256.36     39.18 o 
   8  16   1      222.98      254.11     37.16 o 
   9  16   1      745.29      773.53     49.23 o 
  10  16   1        0.01       -8.08     19.46 o 
  11  16   1       12.58      -29.24     21.37 o 
  12  16   1       75.14       78.82     35.32 o 
  13  16   1        0.17       -5.40     33.19 o 
 -13  17   1       13.18       -4.73     29.98 o 
 -12  17   1       18.35       46.19     32.42 o 
 -11  17   1       38.47        0.68     20.74 o 
 -10  17   1       33.01       62.41     21.61 o 
  -9  17   1      734.40      815.86     60.41 o 
  -8  17   1      426.36      450.67     33.81 o 
  -7  17   1       22.19       32.44     22.11 o 
  -6  17   1     1120.62     1245.67     52.66 o 
  -5  17   1      220.76      206.65     21.31 o 
  -4  17   1       15.62       23.88     12.28 o 
  -3  17   1        3.54       -4.19     10.71 o 
  -2  17   1      199.86      233.55     19.12 o 
  -1  17   1      308.75      320.11     27.35 o 
   0  17   1      171.83      144.84     16.64 o 
   1  17   1      134.98      128.01     16.18 o 
   2  17   1      219.29      164.59     18.68 o 
   3  17   1      714.95      615.50     33.77 o 
   4  17   1     1813.24     1779.11     63.60 o 
   5  17   1      680.89      771.53     41.93 o 
   6  17   1      170.59      193.62     22.31 o 
   7  17   1      373.47      366.05     41.88 o 
   8  17   1     1961.35     1948.94    118.07 o 
   9  17   1      441.72      430.41     46.80 o 
  10  17   1      360.46      416.99     48.02 o 
  11  17   1       28.64       27.68     32.82 o 
  12  17   1        6.84       39.28     32.81 o 
  13  17   1       73.60       12.55     65.08 o 
 -13  18   1        0.04       21.81     32.55 o 
 -12  18   1       21.65       28.21     28.07 o 
 -11  18   1       51.50       52.28     27.07 o 
 -10  18   1      403.06      347.69     33.21 o 
  -9  18   1       48.40       27.52     26.45 o 
  -8  18   1      106.47       79.69     26.59 o 
  -7  18   1      319.04      412.14     66.88 o 
  -6  18   1      800.87      900.26     44.25 o 
  -5  18   1      958.68      866.30     42.12 o 
  -4  18   1     1447.65     1511.20     52.03 o 
  -3  18   1       82.98       93.52     15.36 o 
  -2  18   1      142.38       90.94     18.55 o 
  -1  18   1     2276.82     2256.95     69.45 o 
   0  18   1      167.11      202.15     19.13 o 
   1  18   1        2.50       20.44     14.76 o 
   2  18   1       48.85       75.11     16.76 o 
   3  18   1      109.30       56.26     16.29 o 
   4  18   1        1.17       -4.17     14.15 o 
   5  18   1     1247.39     1252.27     56.69 o 
   6  18   1       24.20       13.73     16.13 o 
   7  18   1      259.17      183.20     33.02 o 
   8  18   1      177.10      152.13     34.51 o 
   9  18   1       78.12       74.28     41.64 o 
  10  18   1       48.25       72.07     31.45 o 
  11  18   1      150.44      115.34     35.86 o 
  12  18   1        2.37       -2.53     33.11 o 
  13  18   1       72.45      181.55     46.25 o 
 -13  19   1        1.66       -2.83     30.88 o 
 -12  19   1        1.13      -10.01     26.26 o 
 -11  19   1        0.90       22.86     23.09 o 
 -10  19   1      298.68      308.84     32.65 o 
  -9  19   1       19.85       21.82     19.80 o 
  -8  19   1      470.56      496.28     56.70 o 
  -7  19   1      386.37      439.45     33.44 o 
  -6  19   1       11.01      -11.63     21.65 o 
  -5  19   1       61.09       39.14     16.16 o 
  -4  19   1      882.07      914.67     39.08 o 
  -3  19   1        0.04        6.35     16.22 o 
  -2  19   1     1638.36     1571.51     53.72 o 
  -1  19   1        4.28       -0.89     12.48 o 
   0  19   1       70.52       31.98     16.93 o 
   1  19   1        6.84        2.97     12.67 o 
   2  19   1     1840.78     1964.96     69.68 o 
   3  19   1       27.01       21.62     15.48 o 
   4  19   1      263.46      242.79     24.36 o 
   5  19   1      203.83      194.68     22.68 o 
   6  19   1      113.20      109.41     24.21 o 
   7  19   1        3.12       33.52     27.02 o 
   8  19   1       93.98       33.87     28.07 o 
   9  19   1      728.96      856.66     67.00 o 
  10  19   1        1.24      -20.16     27.73 o 
  11  19   1      184.01      247.80     44.30 o 
  12  19   1        1.73       18.21     39.81 o 
  13  19   1       26.03       47.54     39.07 o 
 -12  20   1       27.16       41.19     28.22 o 
 -11  20   1      127.68      111.58     39.00 o 
 -10  20   1      224.61      259.98     33.99 o 
  -9  20   1       58.18       41.47     20.95 o 
  -8  20   1       63.19       94.22     21.88 o 
  -7  20   1      100.12       81.57     20.46 o 
  -6  20   1       11.73      -10.44     16.10 o 
  -5  20   1     1166.74     1231.81     61.60 o 
  -4  20   1       35.12       33.42     16.19 o 
  -3  20   1     1762.95     1674.48     62.23 o 
  -2  20   1      115.88      126.87     17.72 o 
  -1  20   1      829.15      818.12     42.04 o 
   0  20   1     1946.73     1926.41     62.70 o 
   1  20   1       12.92       21.91     13.94 o 
   2  20   1     1674.10     1712.64     65.49 o 
   3  20   1       40.73       34.63     16.30 o 
   4  20   1        6.31       -0.32     15.87 o 
   5  20   1      284.48      319.34     28.19 o 
   6  20   1      229.59      345.82     45.75 o 
   7  20   1       73.12       94.17     31.20 o 
   8  20   1      210.13      234.43     40.27 o 
   9  20   1       46.70        8.88     30.49 o 
  10  20   1       60.24       82.16     33.04 o 
  11  20   1       78.74      124.52     39.20 o 
  12  20   1      348.83      365.99     51.57 o 
 -12  21   1        0.56      -17.75     27.32 o 
 -11  21   1        5.24       25.27     38.32 o 
 -10  21   1       14.14       12.46     23.13 o 
  -9  21   1      335.44      394.09     36.11 o 
  -8  21   1       59.21       35.63     20.73 o 
  -7  21   1      719.62      790.37     51.12 o 
  -6  21   1        0.02       -5.50     21.78 o 
  -5  21   1     1516.47     1580.37     72.11 o 
  -4  21   1       22.64       61.08     18.15 o 
  -3  21   1      689.96      585.90     32.97 o 
  -2  21   1      115.60      130.55     18.69 o 
  -1  21   1     1034.98     1083.84     45.16 o 
   0  21   1        2.20        2.54     13.96 o 
   1  21   1     3456.09     3358.96    108.94 o 
   2  21   1        0.49        7.05     17.17 o 
   3  21   1     3855.97     3593.88    115.41 o 
   4  21   1        4.88      -23.55     15.70 o 
   5  21   1      321.88      397.26     52.84 o 
   6  21   1       19.92       25.59     26.21 o 
   7  21   1      164.87      116.34     32.46 o 
   8  21   1       40.24       38.37     29.37 o 
   9  21   1       24.41       32.91     33.49 o 
  10  21   1        0.80       27.21     33.41 o 
  11  21   1      353.75      426.01     54.77 o 
  12  21   1       13.03       66.95     38.59 o 
 -12  22   1        8.45       16.83     35.44 o 
 -11  22   1       28.74       30.79     29.21 o 
 -10  22   1       98.99       95.44     46.51 o 
  -9  22   1       11.42      -16.10     23.06 o 
  -8  22   1       10.93      -13.99     20.11 o 
  -7  22   1        1.29       15.70     21.76 o 
  -6  22   1       23.73       18.36     20.34 o 
  -5  22   1       45.27       39.26     34.92 o 
  -4  22   1     2138.28     2230.68     77.79 o 
  -3  22   1     1815.40     1701.16     60.68 o 
  -2  22   1        2.05       16.24     15.68 o 
  -1  22   1     2080.27     2075.89     68.24 o 
   0  22   1      242.29      167.03     20.98 o 
   1  22   1      158.80      185.65     23.83 o 
   2  22   1      120.71       99.52     21.63 o 
   3  22   1     1734.19     1679.40     66.85 o 
   4  22   1       84.56      110.09     21.65 o 
   5  22   1      128.64      152.16     29.83 o 
   6  22   1      471.01      583.73     54.47 o 
   7  22   1      136.73       99.92     33.56 o 
   8  22   1      516.77      622.99     93.29 o 
   9  22   1      353.63      350.28     47.60 o 
  10  22   1        1.43        1.09     31.56 o 
  11  22   1        0.71       -5.35     35.73 o 
  12  22   1       57.07       87.03     42.69 o 
 -11  23   1       37.28       59.49     49.38 o 
 -10  23   1        2.38      -13.04     44.08 o 
  -9  23   1       36.72       -6.70     34.05 o 
  -8  23   1      118.55       92.15     27.97 o 
  -7  23   1        0.31       17.04     22.28 o 
  -6  23   1      226.18      308.74     34.89 o 
  -5  23   1       41.90        5.82     24.46 o 
  -4  23   1     1029.30     1093.14     48.15 o 
  -3  23   1      470.23      534.18     52.02 o 
  -2  23   1     1895.56     2035.02     68.08 o 
  -1  23   1      356.35      366.15     27.88 o 
   0  23   1      726.58      902.43     42.67 o 
   1  23   1      609.93      763.81     43.94 o 
   2  23   1     1737.18     1980.31     74.70 o 
   3  23   1      159.06      130.94     23.39 o 
   4  23   1      490.30      464.65     35.27 o 
   5  23   1       34.84       42.32     23.52 o 
   6  23   1      138.85       79.99     31.32 o 
   7  23   1        0.24        2.67     29.36 o 
   8  23   1       58.16       60.55     33.96 o 
   9  23   1      128.06       97.54     37.55 o 
  10  23   1       41.93       37.09     36.34 o 
  11  23   1        8.97       -7.66     34.78 o 
 -11  24   1       52.70      149.92     90.43 o 
 -10  24   1       33.59       37.37     43.81 o 
  -9  24   1      260.92      365.95     50.71 o 
  -8  24   1       64.03      106.08     47.80 o 
  -7  24   1      306.55      443.67     52.06 o 
  -6  24   1        3.26      -25.10     27.52 o 
  -5  24   1       99.14       97.96     31.84 o 
  -4  24   1        7.80       40.22     20.06 o 
  -3  24   1     3987.91     4286.47    136.82 o 
  -2  24   1        4.12       37.73     19.08 o 
  -1  24   1      101.67       68.11     19.28 o 
   0  24   1      427.22      491.93     32.75 o 
   1  24   1      909.42      970.12    109.11 o 
   2  24   1     2073.09     1934.01     87.88 o 
   3  24   1       19.09       -1.42     19.25 o 
   4  24   1       45.23       18.44     20.33 o 
   5  24   1       18.84       18.34     23.12 o 
   6  24   1      160.81       32.45     43.89 o 
   7  24   1      416.65      526.28     55.04 o 
   8  24   1        0.41       12.37     37.13 o 
   9  24   1        0.59       -4.34     32.56 o 
  10  24   1        4.67       13.67     33.99 o 
  11  24   1       13.10       16.92     39.36 o 
 -10  25   1       19.16       73.44     63.81 o 
  -9  25   1       13.95       60.13     48.34 o 
  -8  25   1      291.97      310.42     59.05 o 
  -7  25   1      132.70      102.84     36.07 o 
  -6  25   1      128.15       82.85     42.83 o 
  -5  25   1      499.75      511.89     60.66 o 
  -4  25   1      668.08      696.87     60.53 o 
  -3  25   1      443.60      598.44     47.63 o 
  -2  25   1      244.21      336.03     74.98 o 
  -1  25   1       34.97       26.49     27.70 o 
   0  25   1       67.29      100.89     31.38 o 
   1  25   1     3596.36     3855.56    141.62 o 
   2  25   1      370.13      354.39     47.23 o 
   3  25   1     1375.44     1148.79     56.70 o 
   4  25   1      304.15      298.85     31.55 o 
   5  25   1      972.79     1114.16     65.15 o 
   6  25   1       38.42        6.31     30.67 o 
   7  25   1      351.94      385.53     49.34 o 
   8  25   1      132.92      123.37     38.92 o 
   9  25   1       17.50       28.06     37.05 o 
  10  25   1       28.21      -20.63     33.71 o 
 -10  26   1       37.91       29.79     51.00 o 
  -9  26   1        2.92      100.21     49.84 o 
  -8  26   1       66.42      104.28     37.61 o 
  -7  26   1      116.88      109.42     38.37 o 
  -6  26   1        6.56       27.91     31.12 o 
  -5  26   1      316.87      301.16     85.19 o 
  -4  26   1      473.65      595.56    102.51 o 
  -3  26   1       12.44       21.11     24.49 o 
  -2  26   1      580.48      627.31     88.53 o 
  -1  26   1      194.03      247.96     34.26 o 
   0  26   1      372.69      363.62     38.75 o 
   1  26   1       10.91       14.87     30.74 o 
   2  26   1      422.79      377.99     61.88 o 
   3  26   1        0.92       27.33     23.06 o 
   4  26   1        3.54       20.96     23.47 o 
   5  26   1        1.31       10.07     52.07 o 
   6  26   1      916.95      890.42     71.98 o 
   7  26   1        4.71      -27.42     30.01 o 
   8  26   1        0.04       24.28     35.19 o 
   9  26   1       21.40       23.71     36.81 o 
  10  26   1       28.03       70.18     41.31 o 
  -9  27   1       82.77       32.81     51.17 o 
  -8  27   1       56.78       36.00     37.00 o 
  -7  27   1        4.34      -12.79     31.87 o 
  -6  27   1      103.01      108.68     40.09 o 
  -5  27   1        6.51       14.89     33.65 o 
  -4  27   1        1.12       22.91     31.53 o 
  -3  27   1      670.06      634.47     49.98 o 
  -2  27   1      128.75       91.96     28.24 o 
  -1  27   1       98.07       54.37     27.07 o 
   0  27   1        0.55       29.96     24.81 o 
   1  27   1      257.31      308.97     37.74 o 
   2  27   1      262.37      372.72     39.72 o 
   3  27   1      398.12      420.17     41.24 o 
   4  27   1       42.24       51.20     32.60 o 
   5  27   1       23.36       59.06     42.30 o 
   6  27   1       81.15       70.64     40.57 o 
   7  27   1       68.88       60.10     56.25 o 
   8  27   1       29.65       25.28     35.68 o 
   9  27   1        7.68        9.61     35.98 o 
  -9  28   1        6.39        6.13     50.14 o 
  -8  28   1       99.74       29.60     49.64 o 
  -7  28   1       10.95       29.89     35.33 o 
  -6  28   1        7.66       47.89     37.39 o 
  -5  28   1       97.44      171.28     41.99 o 
  -4  28   1      187.74      242.86     53.77 o 
  -3  28   1       57.69       37.48     37.59 o 
  -2  28   1      106.60      103.17     30.17 o 
  -1  28   1       22.54       11.44     34.54 o 
   0  28   1        3.06      -29.74     24.71 o 
   1  28   1      142.67      136.70     30.75 o 
   2  28   1       46.12       21.40     25.95 o 
   3  28   1      208.31      177.79     33.09 o 
   4  28   1        4.32       -5.11     29.22 o 
   5  28   1       34.76       56.54     42.42 o 
   6  28   1       14.24       72.65     44.58 o 
   7  28   1       40.71       52.40     62.50 o 
   8  28   1        0.05      107.71     51.21 o 
   9  28   1       84.84      107.06     57.36 o 
  -8  29   1      159.34      423.51     74.50 o 
  -7  29   1        5.66       -7.41     36.89 o 
  -6  29   1        0.27       64.25     36.37 o 
  -5  29   1      108.56      117.80     40.29 o 
  -4  29   1      508.10      506.22     57.85 o 
  -3  29   1       21.70       61.86     30.43 o 
  -2  29   1        7.47       17.51     27.06 o 
  -1  29   1       54.46       66.69     29.38 o 
   0  29   1      118.76      101.11     30.64 o 
   1  29   1       67.64       35.31     31.01 o 
   2  29   1      693.46      754.27     99.82 o 
   3  29   1        6.38        8.60     32.27 o 
   4  29   1       63.63        2.50     33.30 o 
   5  29   1        1.24       -2.44     40.64 o 
   6  29   1      197.66      296.83     62.26 o 
   7  29   1        2.67       84.21     52.88 o 
   8  29   1       54.26        7.08     66.78 o 
  -7  30   1       28.19       80.03     53.80 o 
  -6  30   1        0.00       -5.35     35.05 o 
  -5  30   1       17.45       63.11     39.81 o 
  -4  30   1        5.51       31.16     34.90 o 
  -3  30   1      306.72      334.02     49.53 o 
  -2  30   1       36.73       50.55     29.43 o 
  -1  30   1      375.99      470.00     48.31 o 
   0  30   1       18.58       32.29     29.85 o 
   1  30   1       17.30       23.55     33.31 o 
   2  30   1      266.90      340.60     54.88 o 
   3  30   1       49.23       95.61     37.40 o 
   4  30   1        0.27        4.00     33.88 o 
   5  30   1      122.14      183.43     98.27 o 
   6  30   1      197.16      247.98     59.66 o 
   7  30   1       74.44       27.93     47.88 o 
  -6  31   1        8.26      -24.36     36.34 o 
  -5  31   1       37.98       48.94     39.23 o 
  -4  31   1        8.56       46.32     36.53 o 
  -3  31   1       35.20      124.59     53.56 o 
  -2  31   1        4.25      -34.62     27.55 o 
  -1  31   1        8.23       15.08     30.06 o 
   0  31   1       29.37       78.71     32.21 o 
   1  31   1      892.07     1113.37     96.59 o 
   2  31   1        3.13      -50.19     33.46 o 
   3  31   1        0.62      -17.82     34.55 o 
   4  31   1        1.98       59.34     44.93 o 
   5  31   1      207.61      232.06     60.77 o 
   6  31   1        0.10       65.34     50.03 o 
  -5  32   1       15.82       16.64     37.96 o 
  -4  32   1        3.81       -6.90     36.24 o 
  -3  32   1      276.74      357.34     55.59 o 
  -2  32   1        1.12       38.51     32.42 o 
  -1  32   1       18.32       14.12     31.80 o 
   0  32   1       13.15       46.61     31.33 o 
   1  32   1       16.00       48.39     32.91 o 
   2  32   1        6.84      -29.63     40.54 o 
   3  32   1        0.01       15.11     38.64 o 
   4  32   1        5.99      -20.58     45.60 o 
   5  32   1       60.58       89.02     53.28 o 
  -4  33   1        3.45       27.82     40.48 o 
  -3  33   1        0.15      -32.96     36.09 o 
  -2  33   1       15.40      -18.05     32.61 o 
  -1  33   1       70.02       98.36     38.73 o 
   0  33   1        8.68       52.33     33.50 o 
   1  33   1      123.97      225.30     52.65 o 
   2  33   1       60.36       24.74     41.59 o 
   3  33   1        9.51       -7.39     39.66 o 
   4  33   1        8.39       69.28     53.67 o 
  -2  34   1       20.85       26.82     35.88 o 
  -1  34   1       72.63      122.09     38.28 o 
   0  34   1        1.15       63.81     35.79 o 
   1  34   1      230.17      349.53     59.50 o 
 -15   0   2        3.07       39.41     38.57 o 
 -14   0   2      103.39      130.53     79.26 o 
 -13   0   2       72.20       10.36     29.29 o 
 -12   0   2      590.37      672.31     96.01 o 
 -11   0   2      216.26      300.15     62.03 o 
 -10   0   2      474.98      489.32     68.21 o 
  -9   0   2      754.01      886.20     96.96 o 
  -8   0   2     2119.13     2260.33    208.42 o 
  -7   0   2      964.38     1061.13    111.58 o 
  -6   0   2     4723.63     4078.43    190.80 o 
  -5   0   2     5841.90     5625.02    253.56 o 
  -4   0   2     6159.75     6288.29    279.61 o 
  -3   0   2       26.78       19.72     22.10 o 
  -2   0   2   175633.53   182440.97  10795.04 o 
  -1   0   2    10984.55    11120.62    670.17 o 
   0   0   2    39845.62    43322.73   2569.95 o 
   1   0   2      324.17      310.85     28.76 o 
   2   0   2     6635.59     6960.78    419.22 o 
   3   0   2      503.20      477.68     39.21 o 
   4   0   2    10351.13    10806.63    386.21 o 
   5   0   2     2757.96     3530.59    134.52 o 
   6   0   2     6939.75     6798.51    249.78 o 
   7   0   2       73.26       59.46     15.98 o 
   8   0   2     1209.97     1259.31     62.49 o 
   9   0   2        0.12       10.58     17.25 o 
  10   0   2        2.66      -28.99     21.09 o 
  11   0   2       50.52       38.74     38.50 o 
  12   0   2     1214.38     1451.09    149.01 o 
  13   0   2       10.81       59.65     50.86 o 
  14   0   2       89.23       84.60     54.90 o 
  15   0   2        9.73       12.60     53.23 o 
 -15   1   2       11.91        1.09     24.92 o 
 -14   1   2        2.09       -4.69     21.28 o 
 -13   1   2       34.11       28.94     23.90 o 
 -12   1   2        0.36       10.33     21.99 o 
 -11   1   2       54.77       15.18     25.96 o 
 -10   1   2      482.92      495.08     85.67 o 
  -9   1   2       65.58       36.24     28.60 o 
  -8   1   2     1186.02     1368.41     69.46 o 
  -7   1   2        5.47       11.32     11.48 o 
  -6   1   2        4.29       11.39     13.65 o 
  -5   1   2      244.81      234.60     19.74 o 
  -4   1   2      260.98      342.45     37.11 o 
  -3   1   2     5739.07     5812.04    209.55 o 
  -2   1   2   225356.67   236314.03   9884.37 o 
  -1   1   2     5880.92     5414.23    235.18 o 
   0   1   2    21506.18    24245.70   1020.20 o 
   1   1   2        8.80       20.41      9.98 o 
   2   1   2      944.18      918.39     44.38 o 
   3   1   2      878.07      998.24     41.19 o 
   4   1   2      350.67      412.70     18.24 o 
   5   1   2    10498.58    12027.01    304.33 o 
   6   1   2      707.85      764.34     29.28 o 
   7   1   2      821.30      753.75     30.33 o 
   8   1   2     1450.81     1395.57     51.01 o 
   9   1   2      160.82      124.46     15.90 o 
  10   1   2       15.42       29.65     15.71 o 
  11   1   2      539.27      585.92     79.73 o 
  12   1   2       52.64       92.16     55.61 o 
  13   1   2       22.17       26.61     31.94 o 
  14   1   2       88.43       76.05     39.21 o 
  15   1   2        1.43       23.62     37.28 o 
 -15   2   2        2.72       30.72     25.38 o 
 -14   2   2       18.19       11.99     27.00 o 
 -13   2   2       58.63       52.82     26.15 o 
 -12   2   2       28.89       19.94     24.71 o 
 -11   2   2       55.47       43.63     23.00 o 
 -10   2   2        2.38      -20.06     16.88 o 
  -9   2   2      113.17      118.13     23.23 o 
  -8   2   2        1.39       16.84     15.30 o 
  -7   2   2      487.80      520.70     46.05 o 
  -6   2   2     2293.22     2050.52     74.83 o 
  -5   2   2      771.32      669.76     33.72 o 
  -4   2   2      153.96      150.06     19.35 o 
  -3   2   2      280.76      466.79     29.34 o 
  -2   2   2    53373.09    54936.52   2304.98 o 
  -1   2   2    15250.06    15971.89    676.21 o 
   0   2   2     5322.12     5217.38    225.25 o 
   1   2   2     9677.79     9430.20    399.93 o 
   2   2   2     1525.37     1388.35     94.11 o 
   3   2   2     1699.12     1667.03     81.39 o 
   4   2   2     1689.07     1570.65     52.61 o 
   5   2   2    13869.79    15225.37    382.85 o 
   6   2   2      378.78      437.38     21.06 o 
   7   2   2     2218.30     1890.37     56.85 o 
   8   2   2        0.60        6.81     10.59 o 
   9   2   2      360.68      362.64     26.04 o 
  10   2   2        0.56      -10.26     14.78 o 
  11   2   2        6.76       36.01     22.80 o 
  12   2   2      132.89      169.35     41.25 o 
  13   2   2      313.18      314.03     50.80 o 
  14   2   2       16.97       34.60     35.97 o 
  15   2   2       10.17        5.61     36.84 o 
 -15   3   2       27.24       13.56     25.80 o 
 -14   3   2       14.64       -8.67     27.48 o 
 -13   3   2       19.53       66.77     26.78 o 
 -12   3   2        2.33       -2.54     20.42 o 
 -11   3   2        2.11       31.42     21.02 o 
 -10   3   2      255.63      227.15     26.36 o 
  -9   3   2      916.38      773.13     51.20 o 
  -8   3   2      357.24      313.98     49.53 o 
  -7   3   2      106.44      155.02     25.24 o 
  -6   3   2     1356.91     1194.78     57.36 o 
  -5   3   2      297.38      293.79     25.62 o 
  -4   3   2      415.99      444.11     25.45 o 
  -3   3   2      869.48      913.70     43.32 o 
  -2   3   2    10799.47    11285.15    483.21 o 
  -1   3   2    25976.15    27520.84   1159.17 o 
   0   3   2     9046.25     9045.81    385.90 o 
   1   3   2    12350.74    13129.95    555.12 o 
   2   3   2    22700.21    24482.52   1459.17 o 
   3   3   2     1766.02     1981.13     84.54 o 
   4   3   2       26.26        4.06      8.78 o 
   5   3   2      324.15      368.77     18.19 o 
   6   3   2       12.19       10.02      8.88 o 
   7   3   2      306.00      418.69     41.92 o 
   8   3   2      946.22      950.50     44.94 o 
   9   3   2        3.89        2.63     13.13 o 
  10   3   2      593.43      538.09     37.57 o 
  11   3   2       50.46       19.60     23.63 o 
  12   3   2       30.80        5.69     27.34 o 
  13   3   2       21.22        1.30     33.21 o 
  14   3   2       53.52      -15.36     42.66 o 
  15   3   2        6.78       -2.03     53.83 o 
 -15   4   2      112.10       98.57     34.01 o 
 -14   4   2        7.86        1.07     25.96 o 
 -13   4   2        5.34      -10.74     30.20 o 
 -12   4   2       28.19       17.90     28.89 o 
 -11   4   2       47.66       21.36     18.96 o 
 -10   4   2      140.82      212.81     26.55 o 
  -9   4   2      840.17      768.65     44.24 o 
  -8   4   2      420.90      448.18     64.58 o 
  -7   4   2     2411.57     2077.40     89.13 o 
  -6   4   2     2632.69     2424.26     99.34 o 
  -5   4   2      466.25      493.13     66.49 o 
  -4   4   2      342.31      398.28     28.02 o 
  -3   4   2     5875.20     5635.74    251.54 o 
  -2   4   2     1713.41     1631.54     81.99 o 
  -1   4   2    11715.74    11561.70    698.93 o 
   0   4   2     2586.08     2922.63    187.74 o 
   1   4   2     3389.46     3510.96    153.40 o 
   2   4   2     2896.03     2980.55    113.36 o 
   3   4   2    10725.34    10883.95    389.12 o 
   4   4   2     2126.22     2093.11     87.95 o 
   5   4   2        0.08        3.09      8.70 o 
   6   4   2     2121.10     2291.14     65.77 o 
   7   4   2     2752.24     2767.10     78.63 o 
   8   4   2     1623.52     1474.71     54.02 o 
   9   4   2      649.84      736.70     37.67 o 
  10   4   2       11.79       33.52     17.69 o 
  11   4   2      289.23      272.62     29.65 o 
  12   4   2      656.16      536.79     61.59 o 
  13   4   2       43.53       75.13     59.89 o 
  14   4   2       81.52       43.43     37.45 o 
  15   4   2       51.28       70.97     42.90 o 
 -15   5   2       30.89       26.67     30.89 o 
 -14   5   2       65.64       83.57     30.13 o 
 -13   5   2      184.21      237.70     37.35 o 
 -12   5   2       75.23       62.03     23.66 o 
 -11   5   2     1020.09     1153.28     60.91 o 
 -10   5   2      143.63      110.85     24.84 o 
  -9   5   2      302.83      379.42     31.53 o 
  -8   5   2      501.31      463.79     28.62 o 
  -7   5   2     1147.40      977.28     40.90 o 
  -6   5   2     1787.31     1653.44     63.30 o 
  -5   5   2     1930.86     1722.96     73.46 o 
  -4   5   2        1.22       -2.90     10.28 o 
  -3   5   2      887.23      761.75     49.40 o 
  -2   5   2      181.22      201.92     59.53 o 
  -1   5   2     7035.13     7027.00    250.03 o 
   0   5   2      245.26      339.86     24.84 o 
   1   5   2       11.15       13.39      7.15 o 
   2   5   2        3.07        2.33     10.51 o 
   3   5   2     6210.05     6212.91    228.12 o 
   4   5   2      697.65      635.75     66.04 o 
   5   5   2      188.43      194.27     25.10 o 
   6   5   2      393.99      412.53     23.68 o 
   7   5   2     3709.18     3690.28    101.73 o 
   8   5   2        7.62       11.50     12.80 o 
   9   5   2      192.85      131.41     18.54 o 
  10   5   2        0.09       21.29     17.27 o 
  11   5   2      181.99      175.43     27.10 o 
  12   5   2      115.07       97.49     44.20 o 
  13   5   2       15.10       17.96     34.59 o 
  14   5   2        0.91       -2.30     31.97 o 
  15   5   2       39.11       -5.31     38.02 o 
 -15   6   2       46.18       84.79     34.90 o 
 -14   6   2      286.83      354.97     46.28 o 
 -13   6   2       84.24       42.36     27.15 o 
 -12   6   2      899.41      921.49     94.50 o 
 -11   6   2       64.03       71.96     21.86 o 
 -10   6   2       77.82      102.46     21.92 o 
  -9   6   2      287.99      187.41     25.80 o 
  -8   6   2       91.82       76.97     16.30 o 
  -7   6   2     1026.50      942.17     40.69 o 
  -6   6   2      552.13      483.12     26.70 o 
  -5   6   2      261.00      252.42     37.77 o 
  -4   6   2      116.17      114.20     13.97 o 
  -3   6   2      917.07      919.61     45.05 o 
  -2   6   2     1532.01     1345.41     57.35 o 
  -1   6   2       88.87       56.21     12.61 o 
   0   6   2     2394.99     2235.19     75.12 o 
   1   6   2     5671.84     5455.47    171.05 o 
   2   6   2      198.87      197.95     17.35 o 
   3   6   2     6576.88     6577.56    188.68 o 
   4   6   2     1104.00     1312.41     51.69 o 
   5   6   2        3.59        3.72      9.84 o 
   6   6   2     2853.56     3191.60     87.94 o 
   7   6   2      172.97      161.97     15.09 o 
   8   6   2      446.78      428.41     28.39 o 
   9   6   2        2.76       14.03     13.95 o 
  10   6   2       88.56      116.35     24.22 o 
  11   6   2       39.38       45.96     32.07 o 
  12   6   2      481.91      452.64     72.72 o 
  13   6   2       34.83       83.14     36.95 o 
  14   6   2       29.16       -5.86     47.65 o 
  15   6   2        6.26        4.17     38.97 o 
 -15   7   2       21.52       39.15     30.56 o 
 -14   7   2       62.40       72.36     30.95 o 
 -13   7   2      175.13      150.54     37.60 o 
 -12   7   2      545.49      519.24     49.24 o 
 -11   7   2      318.95      314.64     33.13 o 
 -10   7   2      145.62      105.23     24.89 o 
  -9   7   2       55.45       66.91     16.32 o 
  -8   7   2       46.05       32.59     13.01 o 
  -7   7   2     3456.95     3116.17     97.62 o 
  -6   7   2        6.14        9.72     10.14 o 
  -5   7   2     2228.47     2168.92     69.25 o 
  -4   7   2     2134.65     1848.46     59.70 o 
  -3   7   2      347.86      344.07     21.11 o 
  -2   7   2     1131.45     1100.01     39.21 o 
  -1   7   2     6898.91     6919.27    195.25 o 
   0   7   2        3.37       -8.94      7.73 o 
   1   7   2      415.35      502.81     32.91 o 
   2   7   2     4346.41     4633.82    123.79 o 
   3   7   2     1221.13     1102.53     40.47 o 
   4   7   2      225.64      282.91     29.98 o 
   5   7   2       28.28       27.28     10.53 o 
   6   7   2      155.41      209.09     19.08 o 
   7   7   2      170.58      172.87     19.28 o 
   8   7   2     4511.85     4511.93    137.01 o 
   9   7   2      207.94      242.02     25.94 o 
  10   7   2     1448.91     1405.73     94.10 o 
  11   7   2      251.50      271.61     31.72 o 
  12   7   2      515.51      432.14     45.40 o 
  13   7   2       19.59       27.21     35.43 o 
  14   7   2        1.73      -47.60     31.74 o 
 -15   8   2       15.06       39.32     31.32 o 
 -14   8   2      272.31      178.98     37.65 o 
 -13   8   2       13.09       -1.09     22.10 o 
 -12   8   2      426.34      421.76     43.89 o 
 -11   8   2      450.82      385.39     36.16 o 
 -10   8   2       38.42       16.53     18.20 o 
  -9   8   2       88.18       71.36     16.91 o 
  -8   8   2        2.87       -8.46     12.34 o 
  -7   8   2     1378.31     1431.44     53.85 o 
  -6   8   2      659.09      611.54     31.21 o 
  -5   8   2     2149.88     2044.88     66.48 o 
  -4   8   2      440.48      455.93     24.42 o 
  -3   8   2      613.67      732.42     35.48 o 
  -2   8   2     1462.24     1477.25     50.06 o 
  -1   8   2      262.18      243.11     15.87 o 
   0   8   2        0.09       -0.21      7.61 o 
   1   8   2       73.64       91.89      9.98 o 
   2   8   2       35.52       55.07      8.43 o 
   3   8   2     1380.74     1348.02     47.62 o 
   4   8   2     3519.05     3553.82    108.10 o 
   5   8   2     1262.34     1123.41     37.99 o 
   6   8   2       19.33       27.41     10.99 o 
   7   8   2     1386.97     1224.16     43.92 o 
   8   8   2       17.93       23.75     18.07 o 
   9   8   2        0.16       17.48     21.85 o 
  10   8   2       19.07      119.98     33.31 o 
  11   8   2        0.05        0.12     20.35 o 
  12   8   2        0.72       40.55     23.64 o 
  13   8   2       74.98      121.51     39.90 o 
  14   8   2       41.09       44.57     39.38 o 
 -15   9   2        6.87      -26.93     33.09 o 
 -14   9   2        3.27       13.84     25.30 o 
 -13   9   2       42.04       31.90     34.64 o 
 -12   9   2      182.74      150.27     27.61 o 
 -11   9   2        4.16       73.61     22.57 o 
 -10   9   2       79.20       86.57     50.84 o 
  -9   9   2       30.47       26.38     15.56 o 
  -8   9   2     1010.68      984.09     44.94 o 
  -7   9   2     1731.51     1743.17     61.51 o 
  -6   9   2     1594.60     1562.45     55.43 o 
  -5   9   2       63.49       90.63     14.02 o 
  -4   9   2      849.23      783.28     33.52 o 
  -3   9   2     3177.92     2995.08    101.84 o 
  -2   9   2     4534.15     4407.93    129.49 o 
  -1   9   2      156.71      148.98     13.48 o 
   0   9   2      149.93      153.01     15.10 o 
   1   9   2     5520.77     5737.43    139.63 o 
   2   9   2     9434.57     9190.84    218.47 o 
   3   9   2     1874.76     2093.53     69.41 o 
   4   9   2     6209.32     5698.22    166.71 o 
   5   9   2      373.93      396.66     18.47 o 
   6   9   2      372.68      383.27     19.08 o 
   7   9   2       88.72       86.07     16.70 o 
   8   9   2     5154.15     5181.32    142.45 o 
   9   9   2      328.43      315.85     46.79 o 
  10   9   2     2826.75     2860.31    108.26 o 
  11   9   2       15.49       42.45     21.45 o 
  12   9   2      215.84      197.96     30.67 o 
  13   9   2       52.70      -14.71     30.20 o 
  14   9   2       65.49       87.98     40.16 o 
 -14  10   2       38.13       35.09     27.07 o 
 -13  10   2       14.88       -6.75     23.87 o 
 -12  10   2      929.89     1091.44     74.70 o 
 -11  10   2      471.12      561.41     43.84 o 
 -10  10   2       29.17       64.23     21.33 o 
  -9  10   2      247.87      272.07     32.73 o 
  -8  10   2      146.35      102.67     24.45 o 
  -7  10   2      448.95      489.62     30.09 o 
  -6  10   2     2451.50     2137.39     77.23 o 
  -5  10   2     3370.92     3296.71    100.94 o 
  -4  10   2       21.63       23.42     10.82 o 
  -3  10   2      164.85      151.44     17.81 o 
  -2  10   2     4672.68     4502.25    132.59 o 
  -1  10   2       18.66        4.85      8.72 o 
   0  10   2     2943.20     2866.35     74.26 o 
   1  10   2       49.45       95.78     13.43 o 
   2  10   2     2495.61     2660.35     69.37 o 
   3  10   2     1085.12     1135.14     38.30 o 
   4  10   2     7348.87     6902.22    180.92 o 
   5  10   2       53.27       47.23      9.42 o 
   6  10   2      231.31      240.01     19.51 o 
   7  10   2       18.47        9.64     11.62 o 
   8  10   2     2400.51     2261.35     70.18 o 
   9  10   2        1.04       -2.50     17.31 o 
  10  10   2     2218.78     2590.47    100.63 o 
  11  10   2        0.17      -17.14     19.60 o 
  12  10   2      693.79      835.83     55.27 o 
  13  10   2      151.05      141.86     57.27 o 
  14  10   2       29.59       19.87     37.66 o 
 -14  11   2       17.79       12.04     27.53 o 
 -13  11   2        9.50      -23.84     22.86 o 
 -12  11   2        0.07       -6.32     22.91 o 
 -11  11   2      757.51      760.89     50.71 o 
 -10  11   2      559.76      473.76     46.40 o 
  -9  11   2       74.04       38.84     16.63 o 
  -8  11   2      572.87      500.70     41.09 o 
  -7  11   2       24.50       36.22     13.82 o 
  -6  11   2      390.97      369.24     25.95 o 
  -5  11   2     2738.67     2623.45     83.46 o 
  -4  11   2        0.90        9.36     16.62 o 
  -3  11   2      494.92      476.10     29.87 o 
  -2  11   2     2273.24     2134.30     76.90 o 
  -1  11   2     1112.00     1125.34     36.04 o 
   0  11   2      223.89      267.71     17.50 o 
   1  11   2       73.95       49.11     10.02 o 
   2  11   2     3390.25     3328.94     85.51 o 
   3  11   2       33.59       53.94     10.57 o 
   4  11   2      146.80      115.76     23.97 o 
   5  11   2       16.84       15.52      8.55 o 
   6  11   2      213.02      198.98     18.22 o 
   7  11   2       21.24       23.76     13.16 o 
   8  11   2      207.92      211.12     22.12 o 
   9  11   2      372.43      397.27     57.64 o 
  10  11   2       46.45       50.02     22.32 o 
  11  11   2       85.02       80.99     26.70 o 
  12  11   2        7.03       35.22     25.52 o 
  13  11   2      339.65      399.95     48.26 o 
  14  11   2       32.56       44.19     40.67 o 
 -14  12   2       39.68       74.59     30.48 o 
 -13  12   2        0.10       14.39     25.01 o 
 -12  12   2        1.80      -15.20     21.16 o 
 -11  12   2       33.20       30.65     22.97 o 
 -10  12   2        7.68       20.53     17.89 o 
  -9  12   2        0.45        5.57     17.39 o 
  -8  12   2      230.07      280.51     25.70 o 
  -7  12   2      335.48      326.31     46.25 o 
  -6  12   2     1473.86     1322.56     52.26 o 
  -5  12   2       66.13       46.68     13.40 o 
  -4  12   2        8.20        8.90     10.11 o 
  -3  12   2      764.42      758.05     39.25 o 
  -2  12   2     2217.71     2162.71     69.94 o 
  -1  12   2       29.12        3.88      9.01 o 
   0  12   2     7202.69     8049.63    194.27 o 
   1  12   2     4641.43     4899.44    122.05 o 
   2  12   2     3338.85     3558.95     91.38 o 
   3  12   2     1372.51     1784.42     54.98 o 
   4  12   2     2473.40     2319.78     68.26 o 
   5  12   2     1872.18     1982.93     60.19 o 
   6  12   2      604.91      534.86     27.54 o 
   7  12   2     5251.19     5298.71    145.17 o 
   8  12   2       19.22       19.96     16.41 o 
   9  12   2      185.04      256.08     29.22 o 
  10  12   2      206.02      224.08     41.58 o 
  11  12   2      270.61      261.03     36.08 o 
  12  12   2       89.97      101.18     31.87 o 
  13  12   2       98.82      112.03     30.94 o 
  14  12   2       41.09       99.90     44.90 o 
 -14  13   2       20.32       15.84     27.08 o 
 -13  13   2        0.76      -12.14     24.04 o 
 -12  13   2       19.38       46.83     25.18 o 
 -11  13   2       39.31       37.15     22.91 o 
 -10  13   2       18.55       28.13     18.46 o 
  -9  13   2       52.86       33.75     17.80 o 
  -8  13   2      178.78      144.82     21.06 o 
  -7  13   2       62.32      124.24     21.55 o 
  -6  13   2      789.03      814.95     39.78 o 
  -5  13   2       15.31        9.15     11.83 o 
  -4  13   2       61.07       91.55     14.60 o 
  -3  13   2      775.12      749.39     39.94 o 
  -2  13   2       49.18       62.27     13.22 o 
  -1  13   2        0.40       -9.36     11.03 o 
   0  13   2     8942.18     9497.04    227.78 o 
   1  13   2       78.68       84.28     13.77 o 
   2  13   2     2312.12     2406.21     65.44 o 
   3  13   2      833.96      803.85     38.77 o 
   4  13   2       22.32       34.67     11.36 o 
   5  13   2      142.68      110.88     14.21 o 
   6  13   2     2478.10     2451.29     73.84 o 
   7  13   2        2.44       24.34     13.74 o 
   8  13   2      563.18      464.06     31.88 o 
   9  13   2        8.15       -3.32     18.97 o 
  10  13   2      723.49      718.27     77.99 o 
  11  13   2        6.19       24.37     24.53 o 
  12  13   2       68.41        8.91     30.39 o 
  13  13   2        0.13       34.28     46.51 o 
  14  13   2      110.59      108.61     68.92 o 
 -14  14   2       52.89       16.56     29.08 o 
 -13  14   2       13.12       48.95     27.56 o 
 -12  14   2      155.15      141.14     30.93 o 
 -11  14   2        6.30       13.64     22.53 o 
 -10  14   2      295.11      330.15     33.66 o 
  -9  14   2      405.21      471.12     35.34 o 
  -8  14   2      170.23      119.33     20.82 o 
  -7  14   2      562.14      570.68     41.85 o 
  -6  14   2      479.36      565.39     33.60 o 
  -5  14   2      267.82      203.27     29.19 o 
  -4  14   2     5568.31     5678.06    166.14 o 
  -3  14   2      993.25      885.94     48.46 o 
  -2  14   2        0.43       -7.43     10.13 o 
  -1  14   2      327.80      432.55     33.89 o 
   0  14   2      118.39       71.07     12.31 o 
   1  14   2     3533.03     4037.04    103.47 o 
   2  14   2     1251.73     1335.48     42.64 o 
   3  14   2     1919.16     1459.93     59.88 o 
   4  14   2       51.12       65.26     12.77 o 
   5  14   2      378.62      298.74     24.65 o 
   6  14   2       59.34       74.69     17.89 o 
   7  14   2     7103.98     7250.72    213.63 o 
   8  14   2        0.53       -0.51     22.47 o 
   9  14   2       83.53       50.99     26.39 o 
  10  14   2        0.07        0.55     26.38 o 
  11  14   2       56.30       29.12     30.14 o 
  12  14   2        4.63       42.73     32.96 o 
  13  14   2       91.13      128.36     40.24 o 
 -14  15   2       12.67       10.04     28.91 o 
 -13  15   2        3.57       38.88     28.48 o 
 -12  15   2       27.17       37.96     25.69 o 
 -11  15   2      479.80      521.69     40.40 o 
 -10  15   2      690.92      884.15     49.56 o 
  -9  15   2      122.45       93.05     21.20 o 
  -8  15   2       29.14       47.72     24.16 o 
  -7  15   2      453.97      412.48     30.48 o 
  -6  15   2      208.81      171.49     20.02 o 
  -5  15   2      820.76      915.94     42.01 o 
  -4  15   2      868.42      921.89     51.14 o 
  -3  15   2     1092.47     1057.82     44.10 o 
  -2  15   2      187.26      166.52     16.72 o 
  -1  15   2     3566.82     3432.26    106.28 o 
   0  15   2       24.60       42.35     12.03 o 
   1  15   2      990.94      981.81     36.20 o 
   2  15   2      256.92      262.40     24.17 o 
   3  15   2      824.97      799.68     37.89 o 
   4  15   2       84.73       87.39     16.08 o 
   5  15   2      133.95      122.99     20.31 o 
   6  15   2      653.69      592.16     58.61 o 
   7  15   2     2774.26     2563.83     87.82 o 
   8  15   2       52.59       33.75     27.95 o 
   9  15   2      484.22      374.37     43.32 o 
  10  15   2       32.59       34.37     27.79 o 
  11  15   2      144.88      170.17     72.65 o 
  12  15   2        5.51      -11.93     30.21 o 
  13  15   2        4.62        4.62     36.27 o 
 -13  16   2       22.75        7.48     28.09 o 
 -12  16   2      126.15       75.26     27.70 o 
 -11  16   2      965.65     1134.89     58.85 o 
 -10  16   2       13.64       12.88     18.70 o 
  -9  16   2        7.97        5.40     17.82 o 
  -8  16   2      127.48      122.90     24.96 o 
  -7  16   2       48.22       56.73     16.99 o 
  -6  16   2      444.51      436.11     30.74 o 
  -5  16   2      175.03      153.67     19.30 o 
  -4  16   2     2452.75     2375.95     79.50 o 
  -3  16   2      342.57      312.80     24.06 o 
  -2  16   2      367.78      395.20     24.43 o 
  -1  16   2        1.47       20.63     12.08 o 
   0  16   2       24.12       -6.76     10.97 o 
   1  16   2       14.98       36.02     12.28 o 
   2  16   2      467.11      543.74     26.62 o 
   3  16   2      177.53      173.63     17.80 o 
   4  16   2       12.33        4.09     18.40 o 
   5  16   2        0.28        4.38     15.13 o 
   6  16   2       81.15       94.83     19.62 o 
   7  16   2       28.99       66.95     19.12 o 
   8  16   2     1161.75     1312.31    107.49 o 
   9  16   2       19.99        8.82     26.50 o 
  10  16   2      159.64      177.52     37.16 o 
  11  16   2        3.15        8.31     31.31 o 
  12  16   2       34.22       61.33     36.08 o 
  13  16   2       63.11       74.27     39.71 o 
 -13  17   2       87.44       89.30     30.89 o 
 -12  17   2       36.60       67.94     28.36 o 
 -11  17   2      415.61      385.39     37.33 o 
 -10  17   2      110.61      113.69     24.12 o 
  -9  17   2      558.02      601.77     70.18 o 
  -8  17   2        0.93       -2.46     16.40 o 
  -7  17   2        0.39        5.92     15.35 o 
  -6  17   2        0.79       -0.11     14.29 o 
  -5  17   2       76.82       43.31     18.91 o 
  -4  17   2       23.64       24.99     15.13 o 
  -3  17   2        9.53       31.99     14.44 o 
  -2  17   2      541.47      591.59     42.92 o 
  -1  17   2     3655.32     3919.38    110.27 o 
   0  17   2      507.69      521.24     37.01 o 
   1  17   2      146.01      110.48     18.52 o 
   2  17   2     1465.18     1510.62     52.23 o 
   3  17   2     1711.13     1681.62     56.64 o 
   4  17   2     1537.60     1488.48     78.98 o 
   5  17   2        8.56       -6.65     15.54 o 
   6  17   2      492.58      379.53     30.74 o 
   7  17   2     1068.47     1030.09     49.86 o 
   8  17   2      699.02      694.15     57.94 o 
   9  17   2      317.47      346.85     43.42 o 
  10  17   2        5.05      -39.44     26.29 o 
  11  17   2        8.59       32.19     29.61 o 
  12  17   2       11.82       19.29     33.98 o 
  13  17   2       43.38       87.54     40.72 o 
 -13  18   2       17.07       -5.16     39.93 o 
 -12  18   2       42.63        7.02     30.32 o 
 -11  18   2      186.61      227.22     48.51 o 
 -10  18   2       31.54       39.50     22.30 o 
  -9  18   2      128.02      100.15     25.11 o 
  -8  18   2      316.33      355.77     38.88 o 
  -7  18   2       54.25       65.41     34.27 o 
  -6  18   2        5.60       -4.55     16.35 o 
  -5  18   2      820.07      928.87     52.16 o 
  -4  18   2        0.31       -1.21     14.08 o 
  -3  18   2      141.19      138.76     17.92 o 
  -2  18   2      158.94      154.02     18.48 o 
  -1  18   2      995.71      936.72     40.18 o 
   0  18   2        2.75       -8.70     12.09 o 
   1  18   2      930.19      988.86     41.58 o 
   2  18   2      156.73      182.10     21.07 o 
   3  18   2      201.10      200.68     22.00 o 
   4  18   2      402.33      437.29     32.23 o 
   5  18   2     1142.52     1096.94     51.47 o 
   6  18   2        0.00      -10.83     16.94 o 
   7  18   2      177.01      169.45     28.62 o 
   8  18   2        0.03       47.82     29.28 o 
   9  18   2       63.78       37.02     29.56 o 
  10  18   2       13.67       22.92     34.82 o 
  11  18   2      197.96      181.23     40.92 o 
  12  18   2        2.21        5.10     33.37 o 
 -12  19   2       22.29      -15.94     36.43 o 
 -11  19   2       64.52       87.84     27.37 o 
 -10  19   2      237.09      202.47     29.76 o 
  -9  19   2      148.75      207.01     32.03 o 
  -8  19   2       77.29       31.97     24.35 o 
  -7  19   2      154.94       77.88     32.02 o 
  -6  19   2      103.85      122.52     27.72 o 
  -5  19   2       29.46       11.21     18.18 o 
  -4  19   2      264.31      287.47     30.24 o 
  -3  19   2      444.76      383.99     31.22 o 
  -2  19   2     2530.21     2614.73     79.76 o 
  -1  19   2       36.22       40.39     14.91 o 
   0  19   2      239.02      255.14     31.59 o 
   1  19   2      727.95      713.03     35.61 o 
   2  19   2      362.13      295.64     28.30 o 
   3  19   2        6.99       16.14     15.47 o 
   4  19   2       29.13       21.94     20.96 o 
   5  19   2        0.26      -15.44     15.93 o 
   6  19   2        1.23      -14.31     17.82 o 
   7  19   2       93.27       44.89     34.65 o 
   8  19   2     1689.60     1775.42     99.43 o 
   9  19   2        2.69       13.51     29.25 o 
  10  19   2       16.81       30.37     31.39 o 
  11  19   2       29.20       56.56     34.63 o 
  12  19   2       42.01       75.51     38.75 o 
 -12  20   2      179.09      280.87     60.78 o 
 -11  20   2       40.00       22.24     33.27 o 
 -10  20   2       30.90       32.36     39.72 o 
  -9  20   2       22.37        2.20     24.56 o 
  -8  20   2        3.47       20.33     23.12 o 
  -7  20   2       86.09       71.19     24.06 o 
  -6  20   2       67.47       91.25     40.27 o 
  -5  20   2      218.95      254.07     31.46 o 
  -4  20   2      391.58      412.14     57.58 o 
  -3  20   2        8.14       23.43     20.51 o 
  -2  20   2     1763.50     1909.69     63.91 o 
  -1  20   2      339.86      302.02     24.30 o 
   0  20   2      139.56      177.54     20.39 o 
   1  20   2      116.63       88.91     17.62 o 
   2  20   2       58.12       54.67     18.05 o 
   3  20   2       33.61       28.11     21.40 o 
   4  20   2     1269.45     1062.71     58.77 o 
   5  20   2       59.55       22.20     21.11 o 
   6  20   2      431.96      405.73     37.72 o 
   7  20   2       16.27       73.24     44.26 o 
   8  20   2      217.06      180.20     37.70 o 
   9  20   2       28.15       45.82     31.00 o 
  10  20   2      220.48      222.52     43.45 o 
  11  20   2       53.82      135.96     52.20 o 
  12  20   2      122.98      198.93     46.70 o 
 -12  21   2       18.70       28.21     32.20 o 
 -11  21   2        9.71       -7.74     27.56 o 
 -10  21   2      274.49      294.11     38.70 o 
  -9  21   2      533.42      560.63     47.92 o 
  -8  21   2      153.43      194.36     41.71 o 
  -7  21   2       61.82       59.23     24.28 o 
  -6  21   2       85.52       66.07     23.57 o 
  -5  21   2      293.80      276.70     34.51 o 
  -4  21   2       14.37       39.56     18.62 o 
  -3  21   2     1069.15      971.21     67.91 o 
  -2  21   2        2.99       24.87     23.01 o 
  -1  21   2       54.74       63.73     17.04 o 
   0  21   2       22.60       37.63     16.29 o 
   1  21   2      217.04      218.47     22.65 o 
   2  21   2      815.14      954.29     47.68 o 
   3  21   2        1.53        3.73     20.33 o 
   4  21   2        0.00       27.58     21.52 o 
   5  21   2      156.13       87.56     25.85 o 
   6  21   2        2.49       50.87     26.61 o 
   7  21   2      122.10       73.78     31.90 o 
   8  21   2       32.28       -7.44     28.45 o 
   9  21   2       77.14       38.99     31.42 o 
  10  21   2       17.46       53.46     33.79 o 
  11  21   2      187.35      249.92     57.00 o 
 -11  22   2        4.89       27.23     29.55 o 
 -10  22   2      305.89      244.89     36.98 o 
  -9  22   2        1.15      -11.06     23.91 o 
  -8  22   2        9.85       56.62     25.43 o 
  -7  22   2       99.33      118.41     49.05 o 
  -6  22   2      134.23      159.41     28.43 o 
  -5  22   2      459.80      509.55     42.21 o 
  -4  22   2      292.13      279.09     29.33 o 
  -3  22   2        5.78       38.57     16.51 o 
  -2  22   2     1596.72     1676.65     61.71 o 
  -1  22   2      721.34      798.36     41.68 o 
   0  22   2      265.82      294.99     26.20 o 
   1  22   2      209.75      255.08     32.55 o 
   2  22   2      134.70       93.68     21.53 o 
   3  22   2       17.05       14.32     21.60 o 
   4  22   2     1068.65      962.78     58.22 o 
   5  22   2      697.12      709.23     50.80 o 
   6  22   2       33.10      -13.61     22.38 o 
   7  22   2      726.90      695.19     60.74 o 
   8  22   2      279.54      203.15     39.25 o 
   9  22   2       34.03       26.64     31.45 o 
  10  22   2       40.56       66.04     50.36 o 
  11  22   2        1.67       20.38     37.00 o 
 -11  23   2       10.37       -1.20     29.88 o 
 -10  23   2      104.63      113.38     32.72 o 
  -9  23   2        0.04       -1.51     25.17 o 
  -8  23   2      227.39      280.35     37.56 o 
  -7  23   2        8.51       53.18     24.89 o 
  -6  23   2      119.37       83.91     25.85 o 
  -5  23   2     1514.64     1488.03     88.40 o 
  -4  23   2      137.02      152.91     24.78 o 
  -3  23   2     1864.75     1749.87     64.52 o 
  -2  23   2      261.87      305.75     32.40 o 
  -1  23   2       20.51       49.24     21.68 o 
   0  23   2     1884.21     1990.71     68.44 o 
   1  23   2      712.53      761.08     47.45 o 
   2  23   2       32.51        0.61     18.57 o 
   3  23   2       18.41       16.64     21.67 o 
   4  23   2      424.34      407.20     39.19 o 
   5  23   2        0.76      -36.07     24.05 o 
   6  23   2     2362.51     1996.96    103.43 o 
   7  23   2        1.40        7.27     31.23 o 
   8  23   2      243.33      130.94     42.80 o 
   9  23   2       10.14       61.36     34.52 o 
  10  23   2       71.90      104.95     39.75 o 
  11  23   2       14.88       38.16     46.81 o 
 -10  24   2       24.78       17.55     28.49 o 
  -9  24   2       56.59       45.83     29.13 o 
  -8  24   2        4.49        9.66     25.41 o 
  -7  24   2       89.91       58.87     26.78 o 
  -6  24   2       57.84       22.24     23.99 o 
  -5  24   2        1.05       19.37     22.54 o 
  -4  24   2       10.24       -5.49     19.83 o 
  -3  24   2      628.28      646.17     38.31 o 
  -2  24   2      594.92      725.75     52.36 o 
  -1  24   2      619.05      600.32     37.34 o 
   0  24   2      941.51     1017.11     48.11 o 
   1  24   2      884.03      908.41     50.29 o 
   2  24   2      233.66      253.97     33.29 o 
   3  24   2      803.84      759.95     68.88 o 
   4  24   2       11.74        4.38     30.05 o 
   5  24   2      148.38       63.62     34.14 o 
   6  24   2       13.28       16.75     29.80 o 
   7  24   2       18.85      -27.42     30.23 o 
   8  24   2       37.24       19.46     35.62 o 
   9  24   2       47.26       31.73     43.50 o 
  10  24   2       40.57       27.18     41.86 o 
 -10  25   2        5.45       16.43     29.52 o 
  -9  25   2        5.94       60.73     29.73 o 
  -8  25   2       16.31       51.73     28.68 o 
  -7  25   2        0.18        6.69     24.93 o 
  -6  25   2      360.60      467.36     56.18 o 
  -5  25   2      250.33      222.49     39.78 o 
  -4  25   2       11.27       39.08     21.10 o 
  -3  25   2      119.21       75.22     21.84 o 
  -2  25   2      807.27      750.81     45.32 o 
  -1  25   2       51.50       42.14     19.71 o 
   0  25   2        2.63       50.85     19.36 o 
   1  25   2      258.66      333.61     29.27 o 
   2  25   2      282.30      170.37     30.97 o 
   3  25   2      382.39      406.47     50.05 o 
   4  25   2      277.86      234.58     37.64 o 
   5  25   2       13.77       39.79     27.29 o 
   6  25   2      119.39      107.18     37.73 o 
   7  25   2      278.67      300.87     72.03 o 
   8  25   2       10.79       31.16     34.57 o 
   9  25   2       44.51       39.82     35.80 o 
  10  25   2       39.55       36.16     40.55 o 
  -9  26   2       16.02       92.54     42.09 o 
  -8  26   2      102.80       78.39     32.19 o 
  -7  26   2      144.63      142.77     38.35 o 
  -6  26   2        0.92      -13.47     21.35 o 
  -5  26   2        4.25       11.21     21.54 o 
  -4  26   2      294.56      409.24     37.03 o 
  -3  26   2        1.44       -3.58     20.90 o 
  -2  26   2      888.38      987.20     56.67 o 
  -1  26   2        3.70      -24.58     17.87 o 
   0  26   2      355.56      301.06     32.66 o 
   1  26   2      543.08      468.75     38.15 o 
   2  26   2       28.03       14.50     29.05 o 
   3  26   2       51.20       86.11     28.78 o 
   4  26   2        0.19        7.26     24.70 o 
   5  26   2       55.11       29.30     27.16 o 
   6  26   2       64.68       60.17     35.37 o 
   7  26   2       27.59      -16.20     31.43 o 
   8  26   2       23.43        1.42     50.02 o 
   9  26   2        1.37       20.53     38.98 o 
  -9  27   2       44.31      107.07     44.85 o 
  -8  27   2       67.68       72.91     39.52 o 
  -7  27   2       85.36       92.96     46.99 o 
  -6  27   2        4.67       -1.62     34.45 o 
  -5  27   2      174.85       81.74     28.64 o 
  -4  27   2      137.83      118.39     30.86 o 
  -3  27   2       97.17       61.31     25.79 o 
  -2  27   2      719.08      806.25     50.01 o 
  -1  27   2       29.31       37.76     20.69 o 
   0  27   2       14.15       10.02     19.65 o 
   1  27   2       37.35       25.74     26.62 o 
   2  27   2      181.16      149.35     31.96 o 
   3  27   2        2.56        2.49     28.06 o 
   4  27   2       66.00       20.40     42.84 o 
   5  27   2      359.19      318.08     44.00 o 
   6  27   2        3.01      -33.77     32.54 o 
   7  27   2      108.71        8.85     37.80 o 
   8  27   2       31.54       60.46     38.54 o 
   9  27   2      499.10      606.54    102.52 o 
  -8  28   2        1.00      -11.61     37.29 o 
  -7  28   2       52.25       47.48     52.53 o 
  -6  28   2        2.10       16.57     36.10 o 
  -5  28   2       92.48       76.41     59.74 o 
  -4  28   2       53.20       45.35     36.43 o 
  -3  28   2        0.03        2.03     42.77 o 
  -2  28   2      181.07      247.58     31.62 o 
  -1  28   2      114.19      155.19     28.42 o 
   0  28   2      269.35      237.37     27.57 o 
   1  28   2      532.59      529.87     83.77 o 
   2  28   2       47.08       31.35     28.04 o 
   3  28   2        1.46       26.76     27.18 o 
   4  28   2        0.73      -28.81     35.73 o 
   5  28   2      557.54      593.29     61.74 o 
   6  28   2       19.98       12.21     33.70 o 
   7  28   2        4.64        6.23     34.48 o 
   8  28   2        6.62       17.20     43.95 o 
  -7  29   2       17.71       51.59     41.75 o 
  -6  29   2      308.03      301.43     50.83 o 
  -5  29   2       69.69      109.07     41.10 o 
  -4  29   2       34.38       22.42     35.54 o 
  -3  29   2       25.22        4.18     33.28 o 
  -2  29   2      343.05      448.08     47.07 o 
  -1  29   2       21.71       -0.20     26.73 o 
   0  29   2      140.44      264.90     62.46 o 
   1  29   2       59.53       -8.12     39.54 o 
   2  29   2       44.81       71.35     35.96 o 
   3  29   2       45.04       50.06     48.49 o 
   4  29   2        1.75      -35.11     27.25 o 
   5  29   2       32.49       31.15     35.74 o 
   6  29   2        0.37        2.24     51.50 o 
   7  29   2        1.17      -39.69     41.90 o 
  -7  30   2       22.84       40.95     41.70 o 
  -6  30   2       34.97       57.32     63.40 o 
  -5  30   2       20.99       55.07     39.02 o 
  -4  30   2      137.58      175.69     51.01 o 
  -3  30   2      139.92      113.70     39.94 o 
  -2  30   2      196.97      217.44     38.12 o 
  -1  30   2      110.49       70.41     31.67 o 
   0  30   2       56.16       62.39     34.96 o 
   1  30   2      107.70       77.14     40.20 o 
   2  30   2      176.32      189.94     43.43 o 
   3  30   2      120.34       47.56     38.39 o 
   4  30   2      236.49      200.39     46.45 o 
   5  30   2       79.83       71.31     61.08 o 
   6  30   2       99.42       92.11     40.24 o 
  -6  31   2        2.21        5.45     40.13 o 
  -5  31   2       71.90       36.99     40.88 o 
  -4  31   2       38.92       45.70     40.35 o 
  -3  31   2       44.48       60.31     39.85 o 
  -2  31   2      102.16      163.71     53.71 o 
  -1  31   2        3.39       -8.88     29.96 o 
   0  31   2        4.98       10.78     36.52 o 
   1  31   2       94.82       52.01    104.40 o 
   2  31   2       30.01        6.61     44.30 o 
   3  31   2        9.13        3.15     39.56 o 
   4  31   2        0.69        4.82     36.48 o 
   5  31   2       15.06       31.04     63.69 o 
  -4  32   2       86.98       32.35     41.70 o 
  -3  32   2        0.59      -22.21     37.94 o 
  -2  32   2        6.48      -14.57     35.75 o 
  -1  32   2       50.29       78.81     43.15 o 
   0  32   2       31.80       51.22     40.82 o 
   1  32   2        5.71       31.24     38.41 o 
   2  32   2      179.29      159.80     46.67 o 
   3  32   2        5.49        3.53     38.91 o 
   4  32   2      382.20      399.06     59.10 o 
  -3  33   2        4.95      -56.27     38.92 o 
  -2  33   2        9.51      -15.02     38.29 o 
  -1  33   2       75.22       74.08     43.52 o 
   0  33   2      284.00      404.68     59.33 o 
   1  33   2       95.07       74.32     45.67 o 
   2  33   2       19.40       86.46     42.01 o 
 -15   1   3        6.93       -8.03     25.91 o 
 -14   1   3        2.19      -21.44     25.35 o 
 -13   1   3        0.26       25.70     32.44 o 
 -12   1   3        5.91        3.86     26.43 o 
 -11   1   3      208.13      224.60     42.23 o 
 -10   1   3        0.52        8.47     20.12 o 
  -9   1   3     1423.87     1457.82     78.25 o 
  -8   1   3      349.21      360.20     30.35 o 
  -7   1   3        6.22        6.75     16.60 o 
  -6   1   3      804.11      772.51     82.43 o 
  -5   1   3     2427.20     2469.86     87.54 o 
  -4   1   3      203.08      171.25     18.26 o 
  -3   1   3       32.70       15.65     14.44 o 
  -2   1   3      146.13      203.57     24.97 o 
  -1   1   3     1306.87     1336.02     50.27 o 
   0   1   3     3584.28     4022.49    106.83 o 
   1   1   3     6262.72     6216.51    160.33 o 
   2   1   3      685.07      733.77     24.69 o 
   3   1   3     7607.16     7639.42    196.10 o 
   4   1   3      694.08      677.15     34.65 o 
   5   1   3        7.79       19.37      9.37 o 
   6   1   3      242.82      251.41     17.11 o 
   7   1   3     1457.28     1492.08     54.78 o 
   8   1   3      104.72       72.47     19.55 o 
   9   1   3       34.90       40.88     21.44 o 
  10   1   3      311.97      281.32     31.88 o 
  11   1   3        0.28       41.14     23.55 o 
  12   1   3       32.77       24.83     31.25 o 
  13   1   3      111.34      105.74     40.50 o 
  14   1   3       12.10       33.24     37.64 o 
 -15   2   3        2.25       -3.02     30.23 o 
 -14   2   3        7.39       42.06     28.01 o 
 -13   2   3        5.28       -7.62     23.59 o 
 -12   2   3       55.04       29.58     28.76 o 
 -11   2   3      331.02      322.20     38.98 o 
 -10   2   3      542.19      482.73     45.04 o 
  -9   2   3      508.20      615.98     48.33 o 
  -8   2   3       16.71       15.34     17.85 o 
  -7   2   3      569.26      564.85     36.78 o 
  -6   2   3      770.28      805.52     63.15 o 
  -5   2   3      376.78      348.85     26.39 o 
  -4   2   3     1377.53     1459.04     56.12 o 
  -3   2   3      594.08      626.11     32.42 o 
  -2   2   3     1300.22     1440.23     44.29 o 
  -1   2   3      197.51      244.08     18.89 o 
   0   2   3      272.46      325.33     21.98 o 
   1   2   3     1957.39     2109.31     59.97 o 
   2   2   3      124.29       91.94     18.24 o 
   3   2   3     3401.49     3664.52     98.23 o 
   4   2   3     5599.07     6007.19    156.26 o 
   5   2   3     4459.92     4751.44    126.34 o 
   6   2   3      300.20      280.18     21.59 o 
   7   2   3      953.65     1033.70     44.29 o 
   8   2   3       43.98       21.61     21.34 o 
   9   2   3        7.82        7.99     18.32 o 
  10   2   3       44.48       36.45     23.46 o 
  11   2   3      868.88     1200.86     64.97 o 
  12   2   3       17.09       39.14     56.92 o 
  13   2   3      191.65      164.30    102.31 o 
  14   2   3        2.73       21.45     39.74 o 
 -15   3   3       12.07       13.71     30.18 o 
 -14   3   3       26.87       -1.45     24.70 o 
 -13   3   3      226.70      278.80     39.90 o 
 -12   3   3      171.20      258.37     43.25 o 
 -11   3   3      180.39      189.36     31.55 o 
 -10   3   3       74.62       51.52     22.72 o 
  -9   3   3      328.07      355.01     36.35 o 
  -8   3   3     1100.65     1126.75    114.11 o 
  -7   3   3      294.42      247.35     28.37 o 
  -6   3   3     1312.63     1260.79     48.43 o 
  -5   3   3      371.10      349.67     22.63 o 
  -4   3   3      529.12      582.23     26.73 o 
  -3   3   3        1.03        7.98      9.67 o 
  -2   3   3      575.19      725.63     30.85 o 
  -1   3   3       43.32       29.95     15.87 o 
   0   3   3     4395.63     4788.09    126.32 o 
   1   3   3      257.47      442.01     28.55 o 
   2   3   3      345.89      317.80     16.44 o 
   3   3   3       40.50       34.40     10.81 o 
   4   3   3      792.07      807.00     34.38 o 
   5   3   3      167.04      171.83     19.58 o 
   6   3   3     6735.96     7131.18    205.88 o 
   7   3   3      296.88      268.69     25.16 o 
   8   3   3       88.90       61.06     16.54 o 
   9   3   3       32.00       48.90     19.47 o 
  10   3   3     1365.40     1582.37     95.69 o 
  11   3   3       36.98       17.17     29.48 o 
  12   3   3      788.09     1035.42    180.64 o 
  13   3   3        6.47       21.87     45.87 o 
  14   3   3      261.17      296.34     65.35 o 
 -15   4   3      116.43      136.82     37.16 o 
 -14   4   3       65.63       40.11     34.38 o 
 -13   4   3        0.01       37.75     26.04 o 
 -12   4   3       49.13       41.93     21.08 o 
 -11   4   3        3.23       -5.64     18.97 o 
 -10   4   3       47.01       66.17     23.43 o 
  -9   4   3      236.42      228.32     44.24 o 
  -8   4   3      469.45      433.04     38.73 o 
  -7   4   3        7.91        7.20     13.36 o 
  -6   4   3      342.33      281.05     24.08 o 
  -5   4   3      220.19      337.82     48.45 o 
  -4   4   3     3364.94     3146.17     87.71 o 
  -3   4   3       20.23       10.67      9.23 o 
  -2   4   3     1514.36     1467.33     50.25 o 
  -1   4   3      842.35      890.06     32.52 o 
   0   4   3      396.16      488.61     20.78 o 
   1   4   3     2283.44     2497.77     70.19 o 
   2   4   3     4529.87     4205.18    124.47 o 
   3   4   3      806.19      948.32     53.88 o 
   4   4   3      306.66      324.12     34.99 o 
   5   4   3     1517.81     1682.10     57.59 o 
   6   4   3      348.52      339.85     39.12 o 
   7   4   3      267.36      318.99     24.35 o 
   8   4   3      713.67      869.64     54.46 o 
   9   4   3       20.14        7.83     18.01 o 
  10   4   3      890.32     1086.74     86.34 o 
  11   4   3      449.52      382.19     44.25 o 
  12   4   3      108.89      164.34     35.27 o 
  13   4   3       34.37        8.15     48.84 o 
  14   4   3       63.17       56.58     39.91 o 
 -15   5   3       84.90       68.49     38.16 o 
 -14   5   3        0.71      -10.47     29.86 o 
 -13   5   3       83.33       64.53     26.39 o 
 -12   5   3        7.36       27.89     24.35 o 
 -11   5   3       28.73       14.01     20.12 o 
 -10   5   3       17.04       -2.72     17.82 o 
  -9   5   3       82.64       83.27     30.50 o 
  -8   5   3      128.57      113.01     20.21 o 
  -7   5   3       33.61       23.53     13.87 o 
  -6   5   3       29.63        2.10     12.51 o 
  -5   5   3       83.32       68.04     14.12 o 
  -4   5   3      454.02      513.14     27.22 o 
  -3   5   3      219.00      191.07     25.74 o 
  -2   5   3     1451.92     1716.97     64.56 o 
  -1   5   3      478.65      531.27     24.89 o 
   0   5   3     1007.78     1150.17     38.63 o 
   1   5   3     1231.17     1196.59     39.82 o 
   2   5   3      697.66      654.03     32.82 o 
   3   5   3      109.31      162.75     36.12 o 
   4   5   3      200.97      214.65     17.90 o 
   5   5   3       43.67       26.11     12.31 o 
   6   5   3        6.19       24.27     12.58 o 
   7   5   3      265.34      210.49     24.21 o 
   8   5   3        3.56        8.38     16.04 o 
   9   5   3       79.83       46.38     25.93 o 
  10   5   3      160.39      170.59     35.33 o 
  11   5   3        1.28        2.61     25.72 o 
  12   5   3        5.28       53.66     29.83 o 
  13   5   3        1.90       35.64     47.65 o 
  14   5   3        0.04       24.19     38.97 o 
 -14   6   3        4.98        1.61     27.88 o 
 -13   6   3       69.95       54.29     25.59 o 
 -12   6   3        8.57        4.70     23.50 o 
 -11   6   3       19.19       31.18     20.68 o 
 -10   6   3       13.43       -4.48     17.75 o 
  -9   6   3      104.79       62.83     23.02 o 
  -8   6   3       26.38       46.91     14.75 o 
  -7   6   3       14.70       -4.30     13.29 o 
  -6   6   3     1757.77     1812.99     69.59 o 
  -5   6   3       22.44        6.94     11.14 o 
  -4   6   3      533.69      546.69     28.43 o 
  -3   6   3      674.53      720.11     40.55 o 
  -2   6   3     2691.55     2939.46    107.85 o 
  -1   6   3      514.42      511.95     24.58 o 
   0   6   3     1124.67     1373.96     40.23 o 
   1   6   3      799.80      794.81     27.66 o 
   2   6   3     4047.07     3804.49    104.92 o 
   3   6   3       19.28        2.11     16.43 o 
   4   6   3       51.43       82.74     14.48 o 
   5   6   3       65.08       39.60     12.76 o 
   6   6   3      932.17      790.87     37.66 o 
   7   6   3      107.41      138.94     19.14 o 
   8   6   3      505.48      674.16     37.41 o 
   9   6   3       20.28        6.08     16.34 o 
  10   6   3        8.66       22.00     21.46 o 
  11   6   3      300.15      384.59     44.51 o 
  12   6   3      348.98      344.81     43.97 o 
  13   6   3        9.24      -17.38     33.00 o 
  14   6   3       21.68       52.42     41.00 o 
 -14   7   3        1.10       34.32     26.60 o 
 -13   7   3       20.01       70.90     26.55 o 
 -12   7   3      186.88      187.20     37.11 o 
 -11   7   3        9.18       -3.22     18.00 o 
 -10   7   3      109.22       68.40     21.65 o 
  -9   7   3       30.33       25.56     17.57 o 
  -8   7   3       67.23       28.48     21.96 o 
  -7   7   3      119.47      148.05     18.23 o 
  -6   7   3       11.83       26.74     13.34 o 
  -5   7   3      106.70      113.27     14.58 o 
  -4   7   3      508.24      544.03     26.31 o 
  -3   7   3     2804.66     2670.88     84.00 o 
  -2   7   3      143.94      198.88     25.21 o 
  -1   7   3     1462.04     1490.48     43.37 o 
   0   7   3     1743.46     1820.86     50.73 o 
   1   7   3      532.51      524.64     21.95 o 
   2   7   3       93.99       99.45     13.39 o 
   3   7   3       49.89       27.26     12.22 o 
   4   7   3        0.04        2.92     11.10 o 
   5   7   3       10.29       30.21     12.60 o 
   6   7   3     1066.42     1052.94     44.89 o 
   7   7   3      206.98      194.11     25.52 o 
   8   7   3      531.69      570.68     72.69 o 
   9   7   3        3.05      -20.08     21.33 o 
  10   7   3     1230.96     1521.29     94.39 o 
  11   7   3       27.33       13.09     25.70 o 
  12   7   3      175.69      159.38     35.70 o 
  13   7   3        1.20       29.14     35.41 o 
  14   7   3        6.17      -47.02     34.85 o 
 -14   8   3       71.80       98.44     33.24 o 
 -13   8   3       13.78       37.00     24.66 o 
 -12   8   3      246.35      267.96     34.84 o 
 -11   8   3       15.90       -2.19     19.99 o 
 -10   8   3      125.18       84.28     22.24 o 
  -9   8   3      100.38       76.76     20.03 o 
  -8   8   3      893.92      828.89     41.96 o 
  -7   8   3     2330.78     2268.52     76.62 o 
  -6   8   3       48.31       41.89     13.71 o 
  -5   8   3       49.38       26.99     11.85 o 
  -4   8   3     1024.62     1214.66     42.30 o 
  -3   8   3      195.93      166.51     17.21 o 
  -2   8   3      525.28      503.28     24.54 o 
  -1   8   3      691.38      747.88     28.29 o 
   0   8   3      981.02     1072.16     34.95 o 
   1   8   3     5749.83     5815.52    142.69 o 
   2   8   3        5.99        5.97     10.03 o 
   3   8   3       56.95       36.37     11.96 o 
   4   8   3      496.87      479.02     46.43 o 
   5   8   3     1242.81     1336.75     46.35 o 
   6   8   3       59.27       66.57     14.04 o 
   7   8   3     3083.04     3204.02    102.43 o 
   8   8   3       43.01       54.25     16.80 o 
   9   8   3     1607.35     1581.58     63.93 o 
  10   8   3       49.32        7.23     23.54 o 
  11   8   3      662.69      795.14     99.42 o 
  12   8   3        0.77       28.56     29.19 o 
  13   8   3      250.84      204.56     54.29 o 
  14   8   3        3.65       -8.96     37.22 o 
 -14   9   3      296.83      290.13     39.46 o 
 -13   9   3      170.07      181.80     33.11 o 
 -12   9   3       18.65       34.63     22.95 o 
 -11   9   3      182.48      168.16     28.95 o 
 -10   9   3        3.48       -1.88     17.23 o 
  -9   9   3      378.22      447.36     39.27 o 
  -8   9   3       20.78      -13.41     16.17 o 
  -7   9   3        5.20        3.65     12.89 o 
  -6   9   3       11.09       42.20     14.25 o 
  -5   9   3      357.29      419.42     26.95 o 
  -4   9   3      772.41      840.13     34.09 o 
  -3   9   3     2441.90     2152.68     71.22 o 
  -2   9   3     1495.21     1433.29     46.59 o 
  -1   9   3       90.36       68.70     10.85 o 
   0   9   3      362.68      458.19     23.12 o 
   1   9   3      513.37      546.25     33.06 o 
   2   9   3      435.90      530.28     27.28 o 
   3   9   3     3600.09     3534.70    108.64 o 
   4   9   3      349.76      321.09     31.46 o 
   5   9   3        0.04       -5.32     10.28 o 
   6   9   3       78.33       82.56     14.65 o 
   7   9   3     2384.09     2389.25     73.57 o 
   8   9   3      492.92      522.86     30.45 o 
   9   9   3     4282.20     4556.36    129.95 o 
  10   9   3       41.31        9.49     20.29 o 
  11   9   3       66.36       33.29     28.71 o 
  12   9   3      115.73      139.02     41.78 o 
  13   9   3       79.75       66.31     45.26 o 
  14   9   3        3.83      -10.60     38.39 o 
 -14  10   3      109.10      142.24     48.19 o 
 -13  10   3        8.72       20.56     25.69 o 
 -12  10   3       13.91       18.15     23.80 o 
 -11  10   3       25.38        9.43     21.45 o 
 -10  10   3       61.54       57.83     21.73 o 
  -9  10   3       94.54       66.96     18.54 o 
  -8  10   3      281.18      262.13     31.66 o 
  -7  10   3      217.32      202.78     21.62 o 
  -6  10   3       19.86       32.96     14.10 o 
  -5  10   3       11.40       19.77     12.13 o 
  -4  10   3        0.28       14.28     10.85 o 
  -3  10   3      188.55      193.13     20.52 o 
  -2  10   3      642.47      625.24     28.60 o 
  -1  10   3       45.29       41.90      9.94 o 
   0  10   3     1201.88     1171.83     38.36 o 
   1  10   3       41.12       47.16     12.12 o 
   2  10   3     1425.10     1473.00     44.40 o 
   3  10   3     2938.63     2894.31     92.87 o 
   4  10   3      122.68      108.81     16.33 o 
   5  10   3       15.63        8.94     11.63 o 
   6  10   3      237.03      192.63     28.88 o 
   7  10   3       33.74       66.72     18.83 o 
   8  10   3        2.21       18.31     14.36 o 
   9  10   3       21.25       31.80     17.10 o 
  10  10   3       26.99       27.61     22.45 o 
  11  10   3       69.69       63.88     42.84 o 
  12  10   3       38.22        3.99     44.92 o 
  13  10   3        1.48       22.07     40.75 o 
 -14  11   3        4.18       15.76     28.72 o 
 -13  11   3        1.91       -1.22     37.59 o 
 -12  11   3        3.28       17.24     23.92 o 
 -11  11   3      155.24      173.18     44.83 o 
 -10  11   3       10.93       -0.60     18.38 o 
  -9  11   3      221.29      198.22     24.20 o 
  -8  11   3      798.96      840.84     47.29 o 
  -7  11   3      787.19      809.93     41.63 o 
  -6  11   3      385.36      378.83     28.21 o 
  -5  11   3        0.07        3.15     11.85 o 
  -4  11   3       87.83       79.41     19.91 o 
  -3  11   3     1297.43     1317.50     45.38 o 
  -2  11   3      114.08      121.95     14.80 o 
  -1  11   3        7.07        8.24      9.31 o 
   0  11   3      479.12      537.89     24.56 o 
   1  11   3      140.38      187.91     15.52 o 
   2  11   3     5177.01     5776.44    142.87 o 
   3  11   3     1606.54     1540.72     57.17 o 
   4  11   3      264.58      307.33     24.44 o 
   5  11   3      210.83      180.17     26.02 o 
   6  11   3      337.37      339.87     29.78 o 
   7  11   3     2361.19     2405.49     82.67 o 
   8  11   3       73.27      106.62     20.98 o 
   9  11   3       88.61       61.14     27.54 o 
  10  11   3       22.17       72.27     29.04 o 
  11  11   3        1.55      -10.25     33.70 o 
  12  11   3      137.99      109.37     52.64 o 
  13  11   3       72.74       78.00     60.96 o 
 -14  12   3       14.73       62.59     31.05 o 
 -13  12   3      147.35      166.88     63.06 o 
 -12  12   3       44.33       27.41     23.96 o 
 -11  12   3       26.09       47.91     29.40 o 
 -10  12   3       40.00       58.92     27.20 o 
  -9  12   3      357.22      358.35     41.52 o 
  -8  12   3        7.05       19.30     16.09 o 
  -7  12   3       12.55       19.72     14.61 o 
  -6  12   3       26.87       25.88     17.51 o 
  -5  12   3     1030.15     1138.22     47.50 o 
  -4  12   3     2277.61     2174.18    105.74 o 
  -3  12   3      143.15      179.96     17.40 o 
  -2  12   3      914.04      973.62     43.12 o 
  -1  12   3        4.47       22.45     10.28 o 
   0  12   3        8.01       -3.55      9.52 o 
   1  12   3     4477.17     4610.59    117.06 o 
   2  12   3     1469.60     1418.17     44.34 o 
   3  12   3     1517.91     1624.24     60.09 o 
   4  12   3      384.11      419.43     28.90 o 
   5  12   3     1232.68     1240.38     54.70 o 
   6  12   3        4.34        7.52     15.91 o 
   7  12   3      521.38      491.21     33.83 o 
   8  12   3       18.75       12.11     17.61 o 
   9  12   3      652.17      711.33     48.32 o 
  10  12   3        5.85        8.93     24.47 o 
  11  12   3      383.55      455.71     61.65 o 
  12  12   3        3.16       -2.69     37.21 o 
  13  12   3       73.54       43.90     73.91 o 
 -13  13   3       69.58       25.99     26.64 o 
 -12  13   3      263.41      308.75     38.33 o 
 -11  13   3       85.64      130.85     41.88 o 
 -10  13   3        0.31      -17.66     17.83 o 
  -9  13   3      138.02      128.01     23.61 o 
  -8  13   3      100.54       70.02     29.60 o 
  -7  13   3      144.47      157.50     20.31 o 
  -6  13   3     1590.05     1675.10     63.26 o 
  -5  13   3     1882.75     1956.91     68.24 o 
  -4  13   3     1280.65     1325.55     70.40 o 
  -3  13   3       17.48        8.82     13.12 o 
  -2  13   3     2930.99     3086.22     83.07 o 
  -1  13   3     3467.85     3828.09     99.88 o 
   0  13   3     2263.77     2365.83     66.28 o 
   1  13   3     2326.78     2810.74     76.04 o 
   2  13   3        1.44       -7.61      9.48 o 
   3  13   3       82.20       44.90     15.47 o 
   4  13   3       28.62       36.10     14.62 o 
   5  13   3     1318.83     1415.46     57.82 o 
   6  13   3     7354.08     7643.69    226.12 o 
   7  13   3        6.32       -8.80     20.03 o 
   8  13   3      152.56      124.81     53.73 o 
   9  13   3       37.10       26.95     25.70 o 
  10  13   3      431.23      383.30     45.44 o 
  11  13   3        0.16       19.90     29.21 o 
  12  13   3      626.64      611.41     88.17 o 
  13  13   3        2.05       10.77     39.64 o 
 -13  14   3       15.52       15.42     27.14 o 
 -12  14   3        4.03      -33.17     23.91 o 
 -11  14   3      318.79      335.74     64.76 o 
 -10  14   3      109.63       99.72     23.55 o 
  -9  14   3       12.83       20.48     18.10 o 
  -8  14   3      100.23       75.71     19.36 o 
  -7  14   3       26.18       19.40     15.97 o 
  -6  14   3       18.35       11.68     17.77 o 
  -5  14   3        8.43        9.17     16.05 o 
  -4  14   3     2096.02     1966.52     68.75 o 
  -3  14   3        0.11       11.48     12.95 o 
  -2  14   3      154.03      194.77     21.77 o 
  -1  14   3      633.13      642.92     29.27 o 
   0  14   3      112.16       95.16     13.66 o 
   1  14   3      286.50      320.56     28.11 o 
   2  14   3      892.68      786.49     32.15 o 
   3  14   3      925.94      942.75     59.74 o 
   4  14   3      167.28      135.98     23.53 o 
   5  14   3      721.62      815.61     55.90 o 
   6  14   3       83.15      115.49     21.43 o 
   7  14   3      193.37      176.96     24.08 o 
   8  14   3       77.73       61.78     20.50 o 
   9  14   3       89.49       71.30     38.76 o 
  10  14   3        1.88       16.46     27.78 o 
  11  14   3        1.45      -35.36     35.02 o 
  12  14   3       23.19       28.89     43.26 o 
  13  14   3       17.43       22.61     44.37 o 
 -13  15   3      153.73      218.45     44.87 o 
 -12  15   3       42.03       87.16     28.59 o 
 -11  15   3      415.29      430.36     48.13 o 
 -10  15   3      140.34      161.39     26.33 o 
  -9  15   3       93.04       75.62     22.64 o 
  -8  15   3       21.79       40.54     18.21 o 
  -7  15   3       30.42       41.39     29.19 o 
  -6  15   3        5.28       12.95     17.97 o 
  -5  15   3       35.11       -6.34     16.78 o 
  -4  15   3      191.62      219.91     30.79 o 
  -3  15   3      440.74      436.97     49.27 o 
  -2  15   3      399.52      489.64     26.32 o 
  -1  15   3     1712.19     1767.48     53.71 o 
   0  15   3      562.55      594.53     28.80 o 
   1  15   3      386.86      425.95     23.96 o 
   2  15   3      104.89       96.43     14.00 o 
   3  15   3       24.84       49.54     18.74 o 
   4  15   3       48.94       29.25     16.16 o 
   5  15   3     3163.45     3093.29    102.59 o 
   6  15   3     1053.49     1026.66     49.90 o 
   7  15   3      433.66      383.30     31.93 o 
   8  15   3      174.93      158.82     25.08 o 
   9  15   3       81.06       92.27     30.55 o 
  10  15   3        0.11      -20.97     26.91 o 
  11  15   3      113.06      180.71     39.76 o 
  12  15   3       22.23       93.63     50.03 o 
  13  15   3       29.40       54.10     48.64 o 
 -13  16   3        0.73       22.13     28.55 o 
 -12  16   3       25.76       98.94     29.92 o 
 -11  16   3        1.05       34.56     25.70 o 
 -10  16   3        5.85       17.19     22.47 o 
  -9  16   3       28.56       40.49     22.67 o 
  -8  16   3      202.24      143.12     26.93 o 
  -7  16   3       23.59       36.04     21.44 o 
  -6  16   3     1142.78     1120.97     71.07 o 
  -5  16   3        2.97      -16.75     16.04 o 
  -4  16   3      230.11      215.60     26.30 o 
  -3  16   3        2.17       -4.59     12.47 o 
  -2  16   3       31.69       12.34     12.89 o 
  -1  16   3       12.95       19.90     12.42 o 
   0  16   3       52.23       39.49     12.93 o 
   1  16   3       56.96       42.48     13.72 o 
   2  16   3     1978.08     1952.97     64.81 o 
   3  16   3      198.68      225.34     27.19 o 
   4  16   3     1171.93      946.10     60.91 o 
   5  16   3      269.86      232.45     25.44 o 
   6  16   3       71.57       69.38     20.36 o 
   7  16   3        0.93       13.27     18.23 o 
   8  16   3      504.88      502.34     42.72 o 
   9  16   3       53.59       29.76     28.58 o 
  10  16   3      114.25       88.49     35.23 o 
  11  16   3       11.30       15.73     32.51 o 
  12  16   3      260.61      368.99     53.46 o 
 -12  17   3      174.91      207.63     46.75 o 
 -11  17   3      136.45       54.91     50.47 o 
 -10  17   3      459.38      452.01     53.03 o 
  -9  17   3      112.80       39.49     24.06 o 
  -8  17   3        0.16       -4.92     19.92 o 
  -7  17   3       52.13       75.82     23.22 o 
  -6  17   3       27.21       32.34     19.92 o 
  -5  17   3      252.47      219.70     28.34 o 
  -4  17   3     1094.92     1012.02     54.88 o 
  -3  17   3      997.60     1015.74     55.27 o 
  -2  17   3       72.47       67.53     15.27 o 
  -1  17   3       67.72       63.59     14.91 o 
   0  17   3     1696.47     1707.31     66.48 o 
   1  17   3      298.76      324.08     27.97 o 
   2  17   3       61.67       32.20     17.86 o 
   3  17   3      872.10      863.55     45.56 o 
   4  17   3       24.31      -11.83     16.21 o 
   5  17   3       70.61       49.18     19.63 o 
   6  17   3      848.55      891.78     73.30 o 
   7  17   3        1.08      -26.43     17.62 o 
   8  17   3      470.00      488.60     53.00 o 
   9  17   3       93.37       83.92     32.10 o 
  10  17   3       37.13       52.32     33.88 o 
  11  17   3        0.09        3.45     34.65 o 
  12  17   3       96.35      117.10     39.56 o 
 -12  18   3       91.94       76.08     37.54 o 
 -11  18   3      321.56      323.73     42.13 o 
 -10  18   3       37.51       36.55     26.09 o 
  -9  18   3       15.48        5.99     23.31 o 
  -8  18   3      198.73      296.18     35.83 o 
  -7  18   3      553.01      544.66     51.20 o 
  -6  18   3      130.00      111.37     26.03 o 
  -5  18   3       81.60       97.81     39.41 o 
  -4  18   3      141.21      197.68     49.01 o 
  -3  18   3      234.68      264.16     26.27 o 
  -2  18   3        0.26        4.54     19.61 o 
  -1  18   3       25.64        5.06     13.87 o 
   0  18   3       45.93       61.42     14.80 o 
   1  18   3      458.05      443.52     35.50 o 
   2  18   3       13.37       13.47     14.89 o 
   3  18   3      301.30      286.37     40.26 o 
   4  18   3       12.19       46.86     19.51 o 
   5  18   3      676.18      673.80     50.59 o 
   6  18   3      597.33      527.82     37.65 o 
   7  18   3     1677.84     1767.33     97.07 o 
   8  18   3       60.95       64.85     31.12 o 
   9  18   3      299.05      324.76     46.85 o 
  10  18   3        0.24       23.37     32.59 o 
  11  18   3      294.21      280.45     47.14 o 
  12  18   3        1.75       36.24     36.91 o 
 -12  19   3      147.01       49.21     36.21 o 
 -11  19   3        5.58       13.09     28.19 o 
 -10  19   3       13.19       -3.68     25.85 o 
  -9  19   3       75.36      111.40     47.03 o 
  -8  19   3       55.25       19.85     29.02 o 
  -7  19   3        4.76       -4.12     21.14 o 
  -6  19   3       53.03       54.24     25.86 o 
  -5  19   3      457.66      536.73     42.21 o 
  -4  19   3      416.73      420.65     48.08 o 
  -3  19   3      191.02      169.78     20.71 o 
  -2  19   3      492.81      597.68     34.23 o 
  -1  19   3       29.22       31.15     15.47 o 
   0  19   3        0.93       10.66     14.33 o 
   1  19   3      195.19      205.66     22.09 o 
   2  19   3       67.72       78.14     27.99 o 
   3  19   3        5.30       16.96     17.68 o 
   4  19   3      485.85      421.83     33.53 o 
   5  19   3       36.55       45.61     24.48 o 
   6  19   3       78.63       49.52     26.09 o 
   7  19   3        9.32        5.81     20.48 o 
   8  19   3       46.33       59.92     29.99 o 
   9  19   3        0.12       -6.30     57.67 o 
  10  19   3      286.61      288.33     54.74 o 
  11  19   3        0.02       -4.43     35.43 o 
 -11  20   3       50.85       65.30     31.02 o 
 -10  20   3        3.14      -18.27     26.46 o 
  -9  20   3        6.01       -2.93     24.16 o 
  -8  20   3        0.03       -5.75     32.76 o 
  -7  20   3      233.90      229.91     41.02 o 
  -6  20   3        6.15        3.74     21.62 o 
  -5  20   3      121.07       87.30     24.43 o 
  -4  20   3      126.85       95.11     30.95 o 
  -3  20   3       19.39       33.80     16.43 o 
  -2  20   3      241.92      270.05     34.73 o 
  -1  20   3      564.07      522.10     34.38 o 
   0  20   3      531.77      567.41     46.02 o 
   1  20   3      797.06      742.09     45.44 o 
   2  20   3      132.63      125.44     22.04 o 
   3  20   3      364.57      413.04     33.38 o 
   4  20   3      443.59      391.96     34.08 o 
   5  20   3      146.37      134.61     24.62 o 
   6  20   3      119.40       75.30     22.63 o 
   7  20   3       79.97      106.06     24.24 o 
   8  20   3       79.78       36.15     29.16 o 
   9  20   3      116.36      204.18     39.68 o 
  10  20   3      307.65      287.77     48.01 o 
  11  20   3       28.76       54.09     40.20 o 
 -11  21   3       19.10       31.50     31.79 o 
 -10  21   3        0.02       -8.34     26.76 o 
  -9  21   3      122.90      133.73     31.44 o 
  -8  21   3        0.05       17.05     24.94 o 
  -7  21   3        0.03      -40.94     39.96 o 
  -6  21   3      376.08      340.17     37.01 o 
  -5  21   3     1553.55     1716.68    104.34 o 
  -4  21   3       96.96       86.21     22.37 o 
  -3  21   3      989.02     1036.15     47.20 o 
  -2  21   3        0.46       23.01     16.59 o 
  -1  21   3     1877.63     1856.62     66.45 o 
   0  21   3      217.03      216.36     27.32 o 
   1  21   3       70.37       64.01     25.04 o 
   2  21   3       10.80        7.65     17.95 o 
   3  21   3      136.79       85.24     22.57 o 
   4  21   3      131.80      147.20     25.30 o 
   5  21   3       69.55       43.75     20.92 o 
   6  21   3        6.89       -2.94     20.58 o 
   7  21   3      176.46      204.82     29.05 o 
   8  21   3      126.93       85.37     34.75 o 
   9  21   3      220.02      214.75     43.77 o 
  10  21   3       44.13       69.69     38.53 o 
  11  21   3       31.23       32.21     38.84 o 
 -11  22   3        1.61       46.31     31.84 o 
 -10  22   3       39.46       39.81     31.36 o 
  -9  22   3      178.95      223.10     38.10 o 
  -8  22   3       35.34       63.21     28.04 o 
  -7  22   3      110.09      154.28     62.19 o 
  -6  22   3      266.59      320.09     38.41 o 
  -5  22   3     1558.85     1529.39     76.91 o 
  -4  22   3      497.64      457.92     37.38 o 
  -3  22   3       15.40       16.96     22.80 o 
  -2  22   3      293.78      330.52     28.80 o 
  -1  22   3        3.76        1.29     16.30 o 
   0  22   3       75.54       41.51     18.03 o 
   1  22   3     1100.31     1098.12     56.11 o 
   2  22   3      280.50      278.22     34.38 o 
   3  22   3      321.86      325.08     45.35 o 
   4  22   3      176.96      181.51     46.15 o 
   5  22   3      243.58      264.93     42.95 o 
   6  22   3      103.48      107.42     24.92 o 
   7  22   3      329.17      312.40     39.68 o 
   8  22   3        3.45       43.60     32.65 o 
   9  22   3       94.70      104.85     36.96 o 
  10  22   3       13.06       27.46     38.90 o 
 -10  23   3        0.27        2.84     31.59 o 
  -9  23   3       46.92       69.82     30.26 o 
  -8  23   3       27.67       16.35     26.40 o 
  -7  23   3       35.18       19.06     25.52 o 
  -6  23   3      186.18      206.45     39.38 o 
  -5  23   3      260.02      416.19     37.91 o 
  -4  23   3      218.56      190.07     27.32 o 
  -3  23   3       35.11       33.81     20.08 o 
  -2  23   3       58.28       32.26     18.89 o 
  -1  23   3       97.36      126.35     27.47 o 
   0  23   3      271.67      262.49     36.94 o 
   1  23   3      648.05      672.55     45.08 o 
   2  23   3       61.30       33.42     23.16 o 
   3  23   3        1.52       62.86     25.18 o 
   4  23   3       13.50       20.83     24.05 o 
   5  23   3       89.99       92.96     27.43 o 
   6  23   3      417.11      386.05     41.00 o 
   7  23   3       75.05       35.49     28.65 o 
   8  23   3       63.55       28.68     33.02 o 
   9  23   3        2.06        7.72     34.30 o 
  10  23   3      293.59      254.92     53.51 o 
 -10  24   3       53.26       31.43     44.73 o 
  -9  24   3       60.38       87.78     33.76 o 
  -8  24   3        0.62      -10.79     26.83 o 
  -7  24   3      136.00       75.13     29.10 o 
  -6  24   3      223.61      199.26     31.24 o 
  -5  24   3      977.27     1148.17     60.72 o 
  -4  24   3      866.97      952.55     65.86 o 
  -3  24   3      203.86      150.39     38.54 o 
  -2  24   3      249.96      282.96     37.10 o 
  -1  24   3     1015.02     1177.97     53.47 o 
   0  24   3      750.41      788.23     48.92 o 
   1  24   3     1609.65     1508.04     83.50 o 
   2  24   3        9.53       28.72     37.11 o 
   3  24   3      548.37      590.94     54.88 o 
   4  24   3       19.95       -3.00     24.24 o 
   5  24   3        1.48      -35.55     23.70 o 
   6  24   3       20.51       26.73     26.17 o 
   7  24   3        2.63       60.86     34.16 o 
   8  24   3       10.73       -4.26     33.14 o 
   9  24   3      374.52      398.95     55.55 o 
  -9  25   3       23.41       16.51     30.67 o 
  -8  25   3       41.48       -6.49     29.13 o 
  -7  25   3        9.48      -22.04     25.67 o 
  -6  25   3      152.70      134.59     29.13 o 
  -5  25   3       18.67        9.63     21.80 o 
  -4  25   3      168.38      165.04     29.39 o 
  -3  25   3       16.42       46.13     23.07 o 
  -2  25   3      449.69      451.27     54.10 o 
  -1  25   3     1021.42     1167.59     59.01 o 
   0  25   3     1085.96     1084.56     58.64 o 
   1  25   3       74.86       52.75     23.66 o 
   2  25   3      314.43      280.25     44.08 o 
   3  25   3      454.45      433.10     44.31 o 
   4  25   3      415.49      343.38     40.61 o 
   5  25   3      518.06      495.35     48.19 o 
   6  25   3       73.08       56.75     35.13 o 
   7  25   3        1.29        1.61     33.14 o 
   8  25   3       17.90        0.11     46.35 o 
   9  25   3       52.79       28.48     42.79 o 
  -9  26   3       20.43        9.38     31.38 o 
  -8  26   3        4.75      -15.07     28.49 o 
  -7  26   3      138.79      129.50     29.58 o 
  -6  26   3       11.48        6.78     23.84 o 
  -5  26   3       89.90       86.50     26.07 o 
  -4  26   3       12.69       16.18     24.02 o 
  -3  26   3        9.71      -19.55     20.80 o 
  -2  26   3        2.56        8.12     19.58 o 
  -1  26   3      235.74      225.12     33.03 o 
   0  26   3      720.69      745.48     54.47 o 
   1  26   3      777.35      765.36     56.62 o 
   2  26   3      100.30      116.64     29.96 o 
   3  26   3      295.63      277.95     41.81 o 
   4  26   3      169.71      229.65     36.26 o 
   5  26   3       57.99       40.13     29.42 o 
   6  26   3       26.69       23.19     27.70 o 
   7  26   3        0.06       12.53     36.37 o 
   8  26   3      250.15      157.36     49.73 o 
  -8  27   3        0.36      -11.19     29.27 o 
  -7  27   3       46.37       82.51     38.12 o 
  -6  27   3       21.27       28.62     25.55 o 
  -5  27   3       88.87      106.87     26.87 o 
  -4  27   3      152.26      133.00     30.10 o 
  -3  27   3       29.94       42.50     25.24 o 
  -2  27   3       35.67        2.80     20.89 o 
  -1  27   3      231.33      268.22     33.01 o 
   0  27   3      113.29      166.54     39.95 o 
   1  27   3      205.12      209.04     40.29 o 
   2  27   3       75.45       22.10     29.17 o 
   3  27   3        9.79        1.29     26.02 o 
   4  27   3      178.97      135.95     33.08 o 
   5  27   3       29.32       25.17     29.53 o 
   6  27   3       10.54       70.75     37.30 o 
   7  27   3       50.22       20.45     36.97 o 
   8  27   3      175.80      293.59     94.91 o 
  -7  28   3       17.19       32.05     28.57 o 
  -6  28   3      182.24      194.99     32.31 o 
  -5  28   3       10.63       24.07     24.98 o 
  -4  28   3       21.12       22.49     25.93 o 
  -3  28   3       48.36       62.59     25.55 o 
  -2  28   3       59.06       93.47     31.38 o 
  -1  28   3        0.35       -6.01     23.29 o 
   0  28   3       82.23       87.44     25.96 o 
   1  28   3       11.46       50.38     28.76 o 
   2  28   3        7.83        9.11     28.27 o 
   3  28   3       64.81       63.53     31.04 o 
   4  28   3      196.76      200.88     38.22 o 
   5  28   3      101.44      165.40     35.64 o 
   6  28   3        2.45       19.22     36.59 o 
   7  28   3       15.92       17.80     39.47 o 
  -6  29   3        0.06        9.87     27.21 o 
  -5  29   3       14.24       27.02     26.85 o 
  -4  29   3      171.41      213.64     35.60 o 
  -3  29   3       59.26        9.89     23.92 o 
  -2  29   3      114.49      105.85     33.42 o 
  -1  29   3       61.22       46.52     26.10 o 
   0  29   3        3.33      -10.52     23.68 o 
   1  29   3       48.33       36.01     29.18 o 
   2  29   3       11.70        2.71     31.31 o 
   3  29   3       30.89       -2.55     30.71 o 
   4  29   3      106.55       75.95     38.83 o 
   5  29   3        5.78       -0.76     30.24 o 
   6  29   3        8.16      -10.55     74.93 o 
  -5  30   3        2.35       48.81     31.52 o 
  -4  30   3        1.56        6.48     29.08 o 
  -3  30   3       26.55       18.81     35.30 o 
  -2  30   3       12.19       16.52     29.48 o 
  -1  30   3       36.36       61.78     27.67 o 
   0  30   3      146.46      151.64     32.46 o 
   1  30   3        5.91       28.98     30.28 o 
   2  30   3        2.74       -1.13     30.65 o 
   3  30   3      140.03       97.37     34.39 o 
   4  30   3      150.95      110.13     42.71 o 
   5  30   3       58.17       33.13     34.06 o 
  -4  31   3       18.33       16.60     49.80 o 
  -3  31   3      111.22       46.42     50.14 o 
  -2  31   3        6.12       14.39     51.12 o 
  -1  31   3      386.86      527.98     73.66 o 
   0  31   3      142.74      112.91     30.55 o 
   1  31   3        2.17       -8.66     30.78 o 
   2  31   3       42.57       99.76     33.98 o 
   3  31   3        1.36       -4.89     33.68 o 
   4  31   3        8.01       -9.03     32.07 o 
  -2  32   3       10.30       23.92     51.90 o 
  -1  32   3        0.29        9.02     39.31 o 
   0  32   3        0.85       24.50     40.57 o 
   1  32   3        2.22        4.09     39.06 o 
   2  32   3        0.69       -0.96     38.56 o 
 -14   0   4       18.14       40.16     55.13 o 
 -13   0   4       21.01      105.28     56.80 o 
 -12   0   4      139.75       31.13     46.10 o 
 -11   0   4      122.67       98.15     51.09 o 
 -10   0   4       24.39        8.15     29.22 o 
  -9   0   4      101.85      179.26     38.71 o 
  -8   0   4      250.77      327.12     44.86 o 
  -7   0   4      120.07       76.19     36.36 o 
  -6   0   4      106.66       65.91     27.74 o 
  -5   0   4     3578.89     3927.68    133.94 o 
  -4   0   4     3050.95     3394.95    118.26 o 
  -3   0   4       17.42      -15.81     32.31 o 
  -2   0   4     5351.83     5872.82    220.35 o 
  -1   0   4      151.07      148.93     18.31 o 
   0   0   4     2491.49     2704.21     94.25 o 
   1   0   4        9.31        8.48     12.11 o 
   2   0   4     1254.30     1497.99     57.81 o 
   3   0   4    13710.58    15632.04    559.27 o 
   4   0   4     7309.75     7891.86    289.30 o 
   5   0   4      568.05      531.34     51.10 o 
   6   0   4     1302.16     1096.34     78.84 o 
   7   0   4      437.27      372.55     47.86 o 
   8   0   4       16.39       22.42     27.62 o 
   9   0   4      381.09      427.27     53.92 o 
  10   0   4     1091.83     1213.48    168.49 o 
  11   0   4       50.04        5.48     75.81 o 
  12   0   4      283.38      424.08     60.50 o 
  13   0   4        5.30       59.65     58.22 o 
 -14   1   4        9.75       19.96     37.17 o 
 -13   1   4        0.02      -33.78     29.52 o 
 -12   1   4        0.57      -21.86     27.93 o 
 -11   1   4       13.08       -0.69     27.44 o 
 -10   1   4      282.21      354.87     52.75 o 
  -9   1   4      167.95      172.18     27.14 o 
  -8   1   4        0.13       27.36     18.75 o 
  -7   1   4      116.02      144.90     30.01 o 
  -6   1   4      599.53      596.55     26.86 o 
  -5   1   4       10.41       42.72     12.09 o 
  -4   1   4    11743.03    12534.64    279.27 o 
  -3   1   4     9884.72    10779.37    257.07 o 
  -2   1   4    12506.64    14132.37    358.90 o 
  -1   1   4       37.97       27.99      9.02 o 
   0   1   4      450.86      577.41     22.84 o 
   1   1   4      120.59      122.30     11.69 o 
   2   1   4     2057.95     2221.91     56.35 o 
   3   1   4      593.84      757.11     56.63 o 
   4   1   4     1115.15     1105.89     44.62 o 
   5   1   4       39.73       40.62     16.73 o 
   6   1   4      756.35      740.86     53.59 o 
   7   1   4       50.76       18.59     19.31 o 
   8   1   4        0.06      -17.72     18.13 o 
   9   1   4       14.55        7.75     20.60 o 
  10   1   4      138.59      181.03     31.95 o 
  11   1   4       84.01      143.57     36.94 o 
  12   1   4       36.41       -5.27     29.44 o 
  13   1   4        0.12        7.27     39.28 o 
 -14   2   4        8.99       11.85     37.71 o 
 -13   2   4        0.19      -42.33     28.22 o 
 -12   2   4        2.49      -10.75     28.87 o 
 -11   2   4        0.08      -24.87     22.61 o 
 -10   2   4      162.69      203.23     40.38 o 
  -9   2   4       41.10       39.52     23.71 o 
  -8   2   4      491.87      466.66     37.98 o 
  -7   2   4        1.79      -14.96     15.23 o 
  -6   2   4      310.67      413.35     24.84 o 
  -5   2   4      979.46     1025.55     50.07 o 
  -4   2   4    10240.11    11062.93    247.69 o 
  -3   2   4    13607.69    14110.28    333.70 o 
  -2   2   4      172.15      238.02     19.55 o 
  -1   2   4      530.97      588.03     23.45 o 
   0   2   4     1914.61     2164.32     55.19 o 
   1   2   4     1765.62     1917.86     49.70 o 
   2   2   4     1380.73     1499.30     44.00 o 
   3   2   4       49.17       39.26     10.23 o 
   4   2   4       71.58       64.90     18.28 o 
   5   2   4        5.69       12.84     13.33 o 
   6   2   4      150.24      145.88     26.86 o 
   7   2   4      211.27      217.50     41.68 o 
   8   2   4       36.93       -1.11     19.38 o 
   9   2   4      412.45      468.32     39.82 o 
  10   2   4        3.52       15.56     22.39 o 
  11   2   4       38.58       46.06     25.51 o 
  12   2   4       53.79       53.94     32.72 o 
  13   2   4       88.33      127.68     64.40 o 
 -14   3   4        0.01       35.38     48.80 o 
 -13   3   4        8.33       16.90     27.71 o 
 -12   3   4       11.45        5.61     38.84 o 
 -11   3   4       51.28       52.14     27.53 o 
 -10   3   4        0.91       50.43     24.17 o 
  -9   3   4        0.45       11.49     21.00 o 
  -8   3   4      211.12      171.72     27.46 o 
  -7   3   4       82.61       83.77     17.49 o 
  -6   3   4      120.61      100.37     16.37 o 
  -5   3   4      625.86      785.36     28.82 o 
  -4   3   4    17305.74    18858.66    442.47 o 
  -3   3   4      330.60      411.40     27.08 o 
  -2   3   4     2899.97     3141.99     82.10 o 
  -1   3   4     2479.36     2486.57     58.74 o 
   0   3   4      215.55      247.76     18.47 o 
   1   3   4      142.21      189.10     14.40 o 
   2   3   4      808.30      702.46     46.14 o 
   3   3   4      429.12      470.65     26.84 o 
   4   3   4      228.84      221.94     19.72 o 
   5   3   4        0.32       15.17     13.15 o 
   6   3   4      175.80      189.04     25.76 o 
   7   3   4       12.77        7.16     18.87 o 
   8   3   4       94.17       95.56     24.18 o 
   9   3   4       32.63       29.18     22.42 o 
  10   3   4      800.81      786.19     52.68 o 
  11   3   4       31.82       14.46     25.04 o 
  12   3   4      133.20      129.41     36.10 o 
  13   3   4       18.07       12.35     38.56 o 
 -14   4   4        7.86       -4.23     29.00 o 
 -13   4   4       55.51       83.87     28.77 o 
 -12   4   4        3.55       17.09     22.55 o 
 -11   4   4       97.82      117.76     54.08 o 
 -10   4   4      266.57      262.98     36.35 o 
  -9   4   4      467.21      572.45     53.62 o 
  -8   4   4        6.79       -3.11     19.07 o 
  -7   4   4       43.92       28.20     15.03 o 
  -6   4   4       36.73       31.71     18.97 o 
  -5   4   4       17.15       31.67     10.69 o 
  -4   4   4     3029.70     3195.20     84.90 o 
  -3   4   4     1045.04     1260.19     40.97 o 
  -2   4   4       17.90       15.63     10.28 o 
  -1   4   4      831.84      973.70     29.67 o 
   0   4   4     3962.90     4162.46     92.63 o 
   1   4   4      655.62      660.05     24.19 o 
   2   4   4        0.55        4.82      8.07 o 
   3   4   4      187.95      218.17     23.93 o 
   4   4   4      153.04      139.35     16.84 o 
   5   4   4       50.43       37.88     14.62 o 
   6   4   4      146.97      110.70     22.00 o 
   7   4   4      201.59      219.22     27.42 o 
   8   4   4        0.17       14.24     20.24 o 
   9   4   4      179.69      153.48     27.02 o 
  10   4   4       14.38        6.82     23.61 o 
  11   4   4       97.24       71.50     31.63 o 
  12   4   4       56.14       70.00     32.91 o 
  13   4   4       43.72       97.54     45.13 o 
 -14   5   4      228.38      268.85     44.20 o 
 -13   5   4      128.92       66.50     27.62 o 
 -12   5   4       43.81       16.90     24.56 o 
 -11   5   4       32.05       56.87     23.69 o 
 -10   5   4        7.13      -21.75     22.23 o 
  -9   5   4      127.98      163.62     68.93 o 
  -8   5   4      414.38      341.79     37.44 o 
  -7   5   4      333.10      351.98     42.01 o 
  -6   5   4        0.70       13.51     14.34 o 
  -5   5   4      238.59      267.09     25.51 o 
  -4   5   4        4.04       18.35     15.38 o 
  -3   5   4      388.33      420.74     22.48 o 
  -2   5   4        1.63       -6.90      9.10 o 
  -1   5   4       46.63       35.43      8.92 o 
   0   5   4      361.19      464.47     22.87 o 
   1   5   4     1298.20     1269.20     38.12 o 
   2   5   4      261.69      240.42     19.00 o 
   3   5   4        1.63       -2.85     10.83 o 
   4   5   4     2555.34     2658.76     85.85 o 
   5   5   4     5278.49     5168.39    154.76 o 
   6   5   4     1642.50     1495.55     57.86 o 
   7   5   4      295.98      317.64     30.96 o 
   8   5   4      634.52      721.76     47.33 o 
   9   5   4       61.94       90.05     26.04 o 
  10   5   4      408.21      381.53     39.01 o 
  11   5   4      227.37      301.96     62.23 o 
  12   5   4        3.55       20.91     29.66 o 
  13   5   4        0.05      -36.85     29.48 o 
 -14   6   4      263.29      268.57     39.99 o 
 -13   6   4       14.71       22.53     25.11 o 
 -12   6   4       33.49        0.59     22.25 o 
 -11   6   4      250.28      191.88     29.91 o 
 -10   6   4        2.07       -0.41     19.25 o 
  -9   6   4        0.22       12.15     23.14 o 
  -8   6   4       78.04       47.62     23.18 o 
  -7   6   4        1.40       28.17     17.11 o 
  -6   6   4      299.47      301.48     25.28 o 
  -5   6   4       11.49       -5.74     12.38 o 
  -4   6   4       23.91       12.31     11.61 o 
  -3   6   4        6.38       48.84     13.50 o 
  -2   6   4       65.13       81.57     16.69 o 
  -1   6   4       89.13       85.39     11.06 o 
   0   6   4      328.42      310.51     21.97 o 
   1   6   4      299.13      269.59     23.71 o 
   2   6   4      329.48      276.78     18.08 o 
   3   6   4       13.88        0.72     11.49 o 
   4   6   4      877.57      945.38     43.58 o 
   5   6   4      366.70      452.09     28.99 o 
   6   6   4      820.45      837.67     58.40 o 
   7   6   4      117.01      139.92     35.37 o 
   8   6   4      117.40       63.94     23.46 o 
   9   6   4      327.55      315.03     56.02 o 
  10   6   4      436.71      517.24     64.11 o 
  11   6   4       47.21       31.14     31.71 o 
  12   6   4        0.17      -16.39     29.60 o 
  13   6   4       10.34       34.99     34.54 o 
 -14   7   4       22.51        9.77     28.02 o 
 -13   7   4      126.43      133.52     32.00 o 
 -12   7   4        0.01       18.46     23.56 o 
 -11   7   4        4.76       -6.01     20.55 o 
 -10   7   4       52.02       68.72     24.22 o 
  -9   7   4        1.30        0.68     19.09 o 
  -8   7   4        5.17       28.70     15.95 o 
  -7   7   4     1046.92     1103.47     56.25 o 
  -6   7   4      256.08      247.67     23.33 o 
  -5   7   4       12.01       16.15     13.66 o 
  -4   7   4     1808.48     1832.76     58.29 o 
  -3   7   4      888.61      990.88     39.22 o 
  -2   7   4     1018.94     1110.19     41.30 o 
  -1   7   4      366.31      350.02     24.85 o 
   0   7   4     1339.65     1425.57     44.24 o 
   1   7   4      428.43      533.08     25.98 o 
   2   7   4     2033.42     1927.68     61.41 o 
   3   7   4      415.52      383.01     24.83 o 
   4   7   4      109.07      115.06     17.40 o 
   5   7   4      631.12      574.30     32.74 o 
   6   7   4     1178.36     1193.74     50.93 o 
   7   7   4        0.08       17.96     16.04 o 
   8   7   4        7.55      -13.83     23.13 o 
   9   7   4      123.81       86.67     25.03 o 
  10   7   4       53.13       50.25     25.38 o 
  11   7   4        4.38      -20.71     26.56 o 
  12   7   4       38.53       52.59     40.88 o 
  13   7   4        0.92       -6.34     39.59 o 
 -13   8   4        1.72       20.39     25.99 o 
 -12   8   4        3.23       -9.42     22.80 o 
 -11   8   4        5.79        1.16     21.27 o 
 -10   8   4       37.05       30.60     22.08 o 
  -9   8   4      945.59     1051.41     59.19 o 
  -8   8   4       15.48       15.57     15.97 o 
  -7   8   4      344.25      297.52     26.94 o 
  -6   8   4       48.51       40.77     14.27 o 
  -5   8   4        2.38        9.03     12.29 o 
  -4   8   4      125.48      115.22     14.36 o 
  -3   8   4      477.23      427.44     22.89 o 
  -2   8   4      111.02      125.64     19.70 o 
  -1   8   4      244.12      242.76     18.39 o 
   0   8   4       46.44       46.55     13.06 o 
   1   8   4     2219.20     2319.23     64.48 o 
   2   8   4     3269.12     3178.85     92.85 o 
   3   8   4        0.01        4.35     12.79 o 
   4   8   4        2.45       10.70     13.25 o 
   5   8   4       14.16       11.11     14.16 o 
   6   8   4      139.19      186.98     37.35 o 
   7   8   4       26.38       -4.56     17.89 o 
   8   8   4      960.39      802.47     60.23 o 
   9   8   4      141.58      179.44     34.16 o 
  10   8   4        9.16      -24.95     33.38 o 
  11   8   4        1.31       49.53     39.74 o 
  12   8   4        7.84      -17.35     37.10 o 
  13   8   4       66.88       93.17     47.96 o 
 -13   9   4        9.56       10.71     26.10 o 
 -12   9   4       26.39        1.32     23.55 o 
 -11   9   4      109.04      117.76     50.12 o 
 -10   9   4       60.12       47.21     21.86 o 
  -9   9   4        0.53       25.74     19.61 o 
  -8   9   4        3.10        7.85     16.99 o 
  -7   9   4      391.09      412.05     30.92 o 
  -6   9   4      223.66      201.73     22.13 o 
  -5   9   4      221.67      191.33     31.23 o 
  -4   9   4      357.28      322.69     29.94 o 
  -3   9   4      150.28      172.24     19.56 o 
  -2   9   4      185.89      170.64     21.64 o 
  -1   9   4      811.30      854.33     44.82 o 
   0   9   4       11.48       35.48     11.32 o 
   1   9   4      365.89      426.23     30.72 o 
   2   9   4     1100.02     1014.32     48.25 o 
   3   9   4      272.54      258.23     34.99 o 
   4   9   4      155.78      106.32     17.64 o 
   5   9   4      170.03      174.37     21.30 o 
   6   9   4      666.78      749.57     57.01 o 
   7   9   4      213.72      208.67     24.55 o 
   8   9   4      200.37      261.50     30.73 o 
   9   9   4       76.92       75.39     30.15 o 
  10   9   4       10.70       33.40     24.59 o 
  11   9   4       36.23       11.16     38.95 o 
  12   9   4       17.62       27.86     41.44 o 
  13   9   4       41.61       37.51     59.17 o 
 -13  10   4      248.59      356.16     61.88 o 
 -12  10   4       26.55       44.65     25.77 o 
 -11  10   4       21.46       67.34     25.00 o 
 -10  10   4       47.89       46.33     24.18 o 
  -9  10   4        9.87      -22.84     18.01 o 
  -8  10   4      990.74      934.08     59.76 o 
  -7  10   4      500.69      485.45     41.00 o 
  -6  10   4       54.41       39.99     16.18 o 
  -5  10   4      118.92      134.91     23.10 o 
  -4  10   4       10.77       22.13     14.69 o 
  -3  10   4       64.33       41.68     12.83 o 
  -2  10   4     1100.42     1210.45     57.66 o 
  -1  10   4      331.61      346.59     30.28 o 
   0  10   4     7967.66     8532.87    208.03 o 
   1  10   4      145.52      160.57     17.06 o 
   2  10   4     1320.80     1366.82     50.84 o 
   3  10   4      101.55       93.88     16.63 o 
   4  10   4      185.29      176.26     26.23 o 
   5  10   4       80.19       56.09     17.36 o 
   6  10   4     5306.98     5211.09    160.43 o 
   7  10   4      416.85      456.32     33.50 o 
   8  10   4     2615.98     2976.16    101.52 o 
   9  10   4      143.84      186.71     29.71 o 
  10  10   4     1486.12     1815.02    101.18 o 
  11  10   4      202.93      175.70     48.77 o 
  12  10   4      171.37      151.13     48.23 o 
  13  10   4       21.94       22.32     45.99 o 
 -13  11   4       21.36       47.73     28.46 o 
 -12  11   4       46.92       60.17     27.83 o 
 -11  11   4        1.78       -9.62     22.15 o 
 -10  11   4       11.92       19.99     22.44 o 
  -9  11   4       10.21       19.95     18.74 o 
  -8  11   4        0.76       62.75     19.38 o 
  -7  11   4        2.16        4.45     15.59 o 
  -6  11   4        0.00       17.62     15.05 o 
  -5  11   4       48.05       40.78     16.72 o 
  -4  11   4      125.87      100.94     17.13 o 
  -3  11   4        7.12        6.19     12.48 o 
  -2  11   4     1228.62     1258.34     43.41 o 
  -1  11   4      792.62      862.41     53.62 o 
   0  11   4      152.27      260.12     31.82 o 
   1  11   4      299.37      383.92     25.77 o 
   2  11   4       14.80       39.24     18.79 o 
   3  11   4      888.43      927.62     44.90 o 
   4  11   4        0.95       11.55     15.25 o 
   5  11   4     1349.47     1411.80     59.41 o 
   6  11   4      274.25      324.12     33.48 o 
   7  11   4      440.02      444.04     34.41 o 
   8  11   4      315.64      325.70     30.73 o 
   9  11   4      112.65       93.34     29.88 o 
  10  11   4       51.58       78.21     33.02 o 
  11  11   4      328.56      216.44     50.66 o 
  12  11   4        3.42       64.34     44.19 o 
 -13  12   4       32.46       20.55     29.25 o 
 -12  12   4       48.36       42.21     27.37 o 
 -11  12   4       35.29       44.94     25.84 o 
 -10  12   4       32.12       11.17     25.86 o 
  -9  12   4       39.11       33.85     20.00 o 
  -8  12   4       56.33       73.02     29.52 o 
  -7  12   4       48.59       22.55     20.30 o 
  -6  12   4       58.40       60.41     19.96 o 
  -5  12   4      791.20      752.80     46.49 o 
  -4  12   4      389.01      379.02     29.50 o 
  -3  12   4      258.25      284.07     43.30 o 
  -2  12   4     3017.65     3538.10     94.71 o 
  -1  12   4     1231.57     1207.91     43.01 o 
   0  12   4      667.92      662.29     34.18 o 
   1  12   4      416.91      337.95     24.92 o 
   2  12   4      809.21      687.85     35.91 o 
   3  12   4      327.48      317.67     41.71 o 
   4  12   4      689.90      855.44     44.71 o 
   5  12   4     1547.29     1583.48     64.51 o 
   6  12   4      514.92      470.96     34.24 o 
   7  12   4      289.83      269.35     28.28 o 
   8  12   4     1090.89     1086.66     53.83 o 
   9  12   4       18.96       24.72     23.86 o 
  10  12   4      296.23      330.48     55.99 o 
  11  12   4       33.33      101.41     60.84 o 
  12  12   4        0.21      -34.18     37.96 o 
 -13  13   4        1.44        5.10     27.69 o 
 -12  13   4       14.50       66.36     28.49 o 
 -11  13   4        6.72       11.01     24.15 o 
 -10  13   4        1.77      -12.69     22.35 o 
  -9  13   4        9.53       17.28     22.18 o 
  -8  13   4       31.80       20.95     20.90 o 
  -7  13   4        8.22       -0.38     18.16 o 
  -6  13   4      470.63      535.03     40.99 o 
  -5  13   4        0.96      -12.46     16.26 o 
  -4  13   4      461.95      613.23     37.72 o 
  -3  13   4       26.24       38.78     13.59 o 
  -2  13   4       17.30        7.79     12.46 o 
  -1  13   4        0.01       -0.07     13.50 o 
   0  13   4      166.62      176.94     18.04 o 
   1  13   4      746.32      709.40     36.30 o 
   2  13   4      875.42      801.16     39.21 o 
   3  13   4      374.14      433.97     52.16 o 
   4  13   4     1307.80     1225.26     72.82 o 
   5  13   4      479.73      596.28     48.67 o 
   6  13   4      611.30      676.49     41.73 o 
   7  13   4      244.79      274.97     28.99 o 
   8  13   4       49.17      -14.43     19.08 o 
   9  13   4        0.94      -17.39     22.15 o 
  10  13   4       12.99      -19.14     56.32 o 
  11  13   4        6.57       46.18     40.80 o 
  12  13   4      307.46      383.88     85.67 o 
 -12  14   4      316.87      359.73     48.19 o 
 -11  14   4      124.93       33.37     29.87 o 
 -10  14   4        8.55      -35.53     23.69 o 
  -9  14   4      193.53      139.00     28.39 o 
  -8  14   4       64.98       69.79     24.00 o 
  -7  14   4       14.62       28.40     19.11 o 
  -6  14   4      685.54      765.14     49.37 o 
  -5  14   4       88.67       93.84     22.48 o 
  -4  14   4       61.15       72.56     19.14 o 
  -3  14   4      413.82      405.48     29.16 o 
  -2  14   4       69.89       47.79     14.09 o 
  -1  14   4      244.10      222.38     19.40 o 
   0  14   4      729.65      779.64     34.33 o 
   1  14   4      174.08      155.76     20.11 o 
   2  14   4       59.35       70.53     16.55 o 
   3  14   4       65.59       70.71     18.72 o 
   4  14   4      151.49      124.29     28.37 o 
   5  14   4     3949.93     4170.98    133.66 o 
   6  14   4      103.34      109.41     22.57 o 
   7  14   4      414.77      412.29     34.62 o 
   8  14   4      151.50      113.74     25.25 o 
   9  14   4        0.86       13.46     22.36 o 
  10  14   4        4.36      -25.45     34.25 o 
  11  14   4       48.93        5.92     52.52 o 
  12  14   4        0.31       -6.36     43.62 o 
 -12  15   4        0.95        9.77     31.69 o 
 -11  15   4        0.42        2.14     29.37 o 
 -10  15   4        1.01      -11.88     26.05 o 
  -9  15   4       18.49      -10.45     22.05 o 
  -8  15   4      190.31      178.21     48.19 o 
  -7  15   4      282.84      313.69     34.72 o 
  -6  15   4       54.44       71.80     22.46 o 
  -5  15   4      408.50      457.49     52.24 o 
  -4  15   4        3.05       35.65     18.48 o 
  -3  15   4     1139.46     1146.81     44.26 o 
  -2  15   4       18.86       17.13     13.69 o 
  -1  15   4      282.52      324.07     35.40 o 
   0  15   4       42.97       -1.59     13.62 o 
   1  15   4       10.39      -16.90     13.64 o 
   2  15   4      158.05      149.50     19.74 o 
   3  15   4       12.32        4.04     16.69 o 
   4  15   4      454.22      453.33     34.35 o 
   5  15   4     1066.79     1149.96     64.49 o 
   6  15   4      549.57      605.01     41.05 o 
   7  15   4       90.62       55.75     21.76 o 
   8  15   4       28.46       27.46     31.34 o 
   9  15   4       25.82      -16.32     24.98 o 
  10  15   4       10.64       17.18     38.77 o 
  11  15   4      106.98       78.90     44.68 o 
  12  15   4       97.54      138.43     52.23 o 
 -12  16   4       31.44        7.29     33.48 o 
 -11  16   4        2.82        2.65     30.66 o 
 -10  16   4       25.75       -3.42     24.65 o 
  -9  16   4       15.10       -6.79     22.66 o 
  -8  16   4        0.63      -23.84     21.07 o 
  -7  16   4       19.20       19.72     41.16 o 
  -6  16   4      405.29      440.12     43.08 o 
  -5  16   4       59.62       63.30     21.48 o 
  -4  16   4      134.35      149.49     25.32 o 
  -3  16   4        0.03       18.70     14.87 o 
  -2  16   4      180.53      157.07     19.08 o 
  -1  16   4      633.87      622.14     39.18 o 
   0  16   4       22.34        1.83     14.72 o 
   1  16   4       20.46       64.27     17.43 o 
   2  16   4      244.44      295.15     26.17 o 
   3  16   4       10.89       -6.13     17.52 o 
   4  16   4      215.52      216.60     27.09 o 
   5  16   4      925.37      981.07     51.56 o 
   6  16   4      666.01      717.37     54.76 o 
   7  16   4      678.20      542.82     46.53 o 
   8  16   4       74.28       72.44     23.70 o 
   9  16   4      142.12      227.70     37.78 o 
  10  16   4      116.28       75.09     42.26 o 
  11  16   4        1.22       27.86     43.01 o 
 -12  17   4        2.67       -6.46     36.12 o 
 -11  17   4        0.98        9.31     31.60 o 
 -10  17   4       51.41       42.77     26.97 o 
  -9  17   4        0.57        7.11     23.00 o 
  -8  17   4        8.84        9.83     23.93 o 
  -7  17   4      316.25      366.56     39.79 o 
  -6  17   4      176.91      149.23     27.90 o 
  -5  17   4        9.46      -17.68     22.30 o 
  -4  17   4      441.10      540.07     64.68 o 
  -3  17   4     1163.42     1307.97     52.76 o 
  -2  17   4       33.12       60.50     16.82 o 
  -1  17   4      136.97      160.56     19.08 o 
   0  17   4      157.67      132.49     26.34 o 
   1  17   4      484.45      454.27     38.08 o 
   2  17   4       26.12       16.95     16.08 o 
   3  17   4      512.66      451.25     34.71 o 
   4  17   4       42.17       33.45     20.45 o 
   5  17   4      152.35      131.21     24.70 o 
   6  17   4      347.53      329.06     32.25 o 
   7  17   4      255.82      286.14     30.83 o 
   8  17   4       53.48       46.85     22.32 o 
   9  17   4       13.64        2.56     56.06 o 
  10  17   4        5.62       31.84     33.96 o 
  11  17   4        0.29       15.39     82.82 o 
 -11  18   4      252.34      287.26     47.11 o 
 -10  18   4       47.24      107.02     32.70 o 
  -9  18   4        7.19      -17.63     23.88 o 
  -8  18   4       57.92       73.94     26.50 o 
  -7  18   4       32.26       18.85     23.21 o 
  -6  18   4      207.07      231.60     32.79 o 
  -5  18   4       54.84       27.73     24.08 o 
  -4  18   4       37.97       32.31     20.29 o 
  -3  18   4       57.50       59.40     17.52 o 
  -2  18   4      134.29      111.08     18.81 o 
  -1  18   4      712.20      785.61     41.93 o 
   0  18   4       90.60       32.10     20.60 o 
   1  18   4      147.05      140.39     21.52 o 
   2  18   4      155.07      179.22     23.31 o 
   3  18   4       99.20       84.29     21.83 o 
   4  18   4        0.12       11.08     18.96 o 
   5  18   4        2.02       -7.11     19.41 o 
   6  18   4      549.65      553.74     41.05 o 
   7  18   4       57.98       45.05     22.68 o 
   8  18   4       85.18       59.43     25.88 o 
   9  18   4       28.16       51.83     33.11 o 
  10  18   4        0.37        8.13     32.48 o 
  11  18   4       72.67       94.69     91.50 o 
 -11  19   4        0.85      -42.03     32.32 o 
 -10  19   4        2.71      -10.96     28.05 o 
  -9  19   4       11.83      -15.94     24.87 o 
  -8  19   4        1.37       -6.18     24.41 o 
  -7  19   4       23.22       15.35     27.50 o 
  -6  19   4       34.25       30.70     23.00 o 
  -5  19   4      208.47      186.01     30.33 o 
  -4  19   4     1101.98     1163.01     83.24 o 
  -3  19   4       22.77       37.57     19.63 o 
  -2  19   4       61.33       41.12     18.10 o 
  -1  19   4       86.93      126.73     21.46 o 
   0  19   4       95.90      150.50     23.20 o 
   1  19   4       22.02       21.24     17.72 o 
   2  19   4      689.26      640.76     39.05 o 
   3  19   4      248.89      289.81     50.87 o 
   4  19   4       49.18       40.18     21.21 o 
   5  19   4       48.95       20.19     21.04 o 
   6  19   4     1045.97      979.24     54.91 o 
   7  19   4        2.32      -14.72     20.43 o 
   8  19   4       55.68       51.51     24.86 o 
   9  19   4       38.31       20.59     33.47 o 
  10  19   4       54.85      115.01     61.62 o 
 -11  20   4      103.89       77.44     38.53 o 
 -10  20   4        4.21       32.83     31.27 o 
  -9  20   4       28.25       35.17     29.30 o 
  -8  20   4       25.15       52.47     28.04 o 
  -7  20   4       34.45       10.38     25.60 o 
  -6  20   4        0.35       19.31     24.03 o 
  -5  20   4      141.29      132.78     33.00 o 
  -4  20   4        1.11       29.35     20.14 o 
  -3  20   4       46.74       47.21     20.74 o 
  -2  20   4       12.45       19.37     18.17 o 
  -1  20   4        8.30       14.56     19.00 o 
   0  20   4      631.78      612.00     41.72 o 
   1  20   4        1.21       -8.70     16.78 o 
   2  20   4      490.33      435.47     40.86 o 
   3  20   4        0.83      -24.81     18.36 o 
   4  20   4      112.96      105.21     25.04 o 
   5  20   4        0.69        9.30     21.40 o 
   6  20   4      171.88      168.06     27.99 o 
   7  20   4       52.68       91.52     28.04 o 
   8  20   4      141.90      143.83     32.82 o 
   9  20   4       17.72       42.21     36.36 o 
  10  20   4      119.78      104.09     42.52 o 
 -10  21   4       12.74      -13.36     29.38 o 
  -9  21   4        0.82      -19.78     27.22 o 
  -8  21   4        5.07        3.12     25.89 o 
  -7  21   4      196.43      162.88     33.45 o 
  -6  21   4       25.84       24.42     25.67 o 
  -5  21   4      377.23      394.63     41.13 o 
  -4  21   4       22.56       32.45     21.01 o 
  -3  21   4      252.11      241.43     29.66 o 
  -2  21   4       54.37       65.97     22.46 o 
  -1  21   4       58.63       24.48     20.39 o 
   0  21   4       77.25       93.26     21.05 o 
   1  21   4       16.97       14.06     18.22 o 
   2  21   4       61.68       69.30     21.22 o 
   3  21   4      436.19      415.93     36.63 o 
   4  21   4      317.69      351.92     35.25 o 
   5  21   4      382.28      338.87     42.42 o 
   6  21   4       59.50       68.60     41.38 o 
   7  21   4        1.63       12.06     22.61 o 
   8  21   4        2.79       13.91     29.28 o 
   9  21   4      201.31      271.79     47.10 o 
  10  21   4       25.32       44.53     40.31 o 
 -10  22   4        1.16       29.62     31.21 o 
  -9  22   4       28.70       -0.94     30.08 o 
  -8  22   4      105.59       72.16     31.54 o 
  -7  22   4      260.36      213.59     36.67 o 
  -6  22   4       58.98       40.21     26.60 o 
  -5  22   4      323.07      306.60     50.91 o 
  -4  22   4      270.82      284.35     44.12 o 
  -3  22   4      293.37      229.40     41.65 o 
  -2  22   4      219.22      216.71     29.56 o 
  -1  22   4        7.80       12.96     20.78 o 
   0  22   4      180.89      149.40     26.54 o 
   1  22   4       86.94      140.81     27.88 o 
   2  22   4      634.67      670.98     42.20 o 
   3  22   4       81.89       35.36     22.87 o 
   4  22   4      258.74      169.73     28.65 o 
   5  22   4        2.18      -21.10     22.21 o 
   6  22   4       44.16       29.01     24.33 o 
   7  22   4       11.77       11.27     24.64 o 
   8  22   4      113.40       72.03     37.20 o 
   9  22   4       26.04       17.32     47.23 o 
  -9  23   4       12.93       -5.70     41.85 o 
  -8  23   4        4.82        4.26     38.25 o 
  -7  23   4       19.00        0.87     26.13 o 
  -6  23   4      273.11      346.37     56.76 o 
  -5  23   4      705.79      606.37     66.08 o 
  -4  23   4        9.72       12.04     20.64 o 
  -3  23   4       32.16       22.93     22.91 o 
  -2  23   4      997.23     1160.72     72.49 o 
  -1  23   4      382.83      478.57     39.69 o 
   0  23   4      188.06      109.31     27.95 o 
   1  23   4      114.17       82.93     23.61 o 
   2  23   4       43.18       25.98     21.28 o 
   3  23   4        3.81      -24.43     21.40 o 
   4  23   4      769.05      830.08     52.66 o 
   5  23   4       88.43      110.75     27.99 o 
   6  23   4      244.09      208.08     38.11 o 
   7  23   4       78.14       89.07     29.17 o 
   8  23   4        1.86        6.75     35.16 o 
   9  23   4        7.85        5.52     38.51 o 
  -9  24   4        6.92       36.89     31.93 o 
  -8  24   4       61.09       55.26     31.80 o 
  -7  24   4      217.13      255.07     48.88 o 
  -6  24   4        8.13       -3.69     24.37 o 
  -5  24   4      171.97      208.06     31.09 o 
  -4  24   4      520.13      564.44     43.60 o 
  -3  24   4      263.78      293.58     46.89 o 
  -2  24   4      141.45       68.40     25.03 o 
  -1  24   4        7.49       32.23     23.31 o 
   0  24   4      163.00      195.89     43.00 o 
   1  24   4       78.01       65.63     32.23 o 
   2  24   4       66.30       54.80     33.54 o 
   3  24   4       31.20       14.10     26.44 o 
   4  24   4       98.23      104.81     27.92 o 
   5  24   4       12.69       45.79     26.50 o 
   6  24   4       18.50        7.68     25.70 o 
   7  24   4      144.32      125.02     32.07 o 
   8  24   4        9.63       -3.16     36.61 o 
  -8  25   4        1.06      -21.17     34.89 o 
  -7  25   4        5.04      -16.11     26.07 o 
  -6  25   4        2.69        9.21     26.04 o 
  -5  25   4       59.69       55.57     24.88 o 
  -4  25   4       79.20       40.17     23.53 o 
  -3  25   4      352.05      228.87     49.33 o 
  -2  25   4      149.17      170.68     32.35 o 
  -1  25   4       45.54       16.78     32.12 o 
   0  25   4      116.48      100.70     27.44 o 
   1  25   4       49.85       48.52     24.88 o 
   2  25   4       52.84       -6.78     26.17 o 
   3  25   4       30.04       27.13     28.12 o 
   4  25   4       12.47       21.98     28.10 o 
   5  25   4       39.88       66.16     30.60 o 
   6  25   4       86.26       55.06     28.78 o 
   7  25   4       36.29       49.26     28.93 o 
  -7  26   4        0.17      -17.25     26.56 o 
  -6  26   4        4.97       53.77     38.16 o 
  -5  26   4       61.75       67.50     28.10 o 
  -4  26   4        0.10       -6.15     28.92 o 
  -3  26   4       30.17       -1.32     35.50 o 
  -2  26   4        0.44       17.53     27.89 o 
  -1  26   4        0.66       22.64     23.88 o 
   0  26   4       29.84       48.33     24.90 o 
   1  26   4        1.55      -12.37     21.87 o 
   2  26   4       22.04        9.36     28.04 o 
   3  26   4      434.32      508.54     65.69 o 
   4  26   4      259.74      244.20     39.52 o 
   5  26   4       20.60        3.92     29.78 o 
   6  26   4        0.06      -14.42     29.44 o 
   7  26   4      131.56      149.25     45.15 o 
  -7  27   4        0.03       -3.11     28.59 o 
  -6  27   4       35.83       45.21     29.02 o 
  -5  27   4       17.43       -1.16     25.98 o 
  -4  27   4      102.82      194.27     36.43 o 
  -3  27   4       36.81       65.48     30.76 o 
  -2  27   4      183.12      174.76     34.84 o 
  -1  27   4      623.33      543.68     45.44 o 
   0  27   4       32.60       -6.90     24.12 o 
   1  27   4        9.10       13.18     24.49 o 
   2  27   4        7.55      -41.49     27.91 o 
   3  27   4      354.53      381.36     80.28 o 
   4  27   4        3.91       48.81     30.97 o 
   5  27   4       80.53       59.60     33.91 o 
   6  27   4        1.05        5.52     32.57 o 
  -6  28   4       11.84       30.96     28.33 o 
  -5  28   4       46.47       14.03     29.37 o 
  -4  28   4       31.74        4.39     29.46 o 
  -3  28   4       98.25       59.06     31.27 o 
  -2  28   4       57.52       86.59     31.46 o 
  -1  28   4       22.68       24.34     25.81 o 
   0  28   4       38.99       50.36     27.26 o 
   1  28   4       24.01        0.74     25.30 o 
   2  28   4       27.27       13.52     31.16 o 
   3  28   4       30.15       61.90     32.91 o 
   4  28   4        4.43       27.98     33.55 o 
   5  28   4       82.90      108.46     36.50 o 
  -4  29   4      263.23      326.07     44.90 o 
  -3  29   4        0.41      -11.73     28.04 o 
  -2  29   4       77.63      146.81     35.69 o 
  -1  29   4        9.86       20.57     27.01 o 
   0  29   4        0.82       -2.65     25.83 o 
   1  29   4       23.32       77.27     33.68 o 
   2  29   4       31.58       36.18     41.73 o 
   3  29   4        2.56      -27.39     33.82 o 
   4  29   4       62.98      132.49     39.03 o 
  -3  30   4        6.16       -1.76     29.50 o 
  -2  30   4        3.89       21.91     30.97 o 
  -1  30   4       45.29       45.25     39.00 o 
   0  30   4       73.92       77.35     32.64 o 
   1  30   4       67.00       40.70     33.82 o 
   2  30   4      175.75      206.79     42.30 o 
 -13   1   5        0.23       -3.87     35.75 o 
 -12   1   5       46.57       -7.00     67.85 o 
 -11   1   5        1.74       11.59     29.49 o 
 -10   1   5        2.91      -35.38     23.59 o 
  -9   1   5       68.80       54.05     24.12 o 
  -8   1   5      329.43      432.52     41.40 o 
  -7   1   5      257.39      241.34     39.45 o 
  -6   1   5      210.18      233.53     24.72 o 
  -5   1   5      179.11      173.04     16.60 o 
  -4   1   5      279.99      278.32     19.20 o 
  -3   1   5      112.26      136.58     16.23 o 
  -2   1   5       81.68       95.09     13.54 o 
  -1   1   5      107.38      103.12     13.34 o 
   0   1   5       26.01       29.04     11.24 o 
   1   1   5     2749.18     2817.00     71.23 o 
   2   1   5     1773.51     1798.44     53.66 o 
   3   1   5      987.47     1166.18     57.24 o 
   4   1   5      876.79      961.88     73.30 o 
   5   1   5        7.75       28.17     18.03 o 
   6   1   5      104.79      107.86     31.76 o 
   7   1   5        3.16       26.96     20.46 o 
   8   1   5      166.46      103.56     30.77 o 
   9   1   5      405.92      497.27     48.68 o 
  10   1   5      109.83       65.00     27.16 o 
  11   1   5        0.82       31.26     26.68 o 
  12   1   5       29.64       29.32     29.58 o 
 -13   2   5       27.51       46.74     76.17 o 
 -12   2   5       27.48       20.13     40.18 o 
 -11   2   5      289.37      364.60     58.71 o 
 -10   2   5       10.42       16.62     26.89 o 
  -9   2   5       60.49      113.23     29.52 o 
  -8   2   5       33.55       52.27     22.73 o 
  -7   2   5       53.93       14.92     24.05 o 
  -6   2   5       26.89       28.86     15.24 o 
  -5   2   5        7.31      -10.18     11.38 o 
  -4   2   5      230.46      240.96     18.25 o 
  -3   2   5      399.98      430.24     26.95 o 
  -2   2   5       34.86       49.16     11.23 o 
  -1   2   5      663.41      700.43     28.32 o 
   0   2   5      218.04      267.98     21.23 o 
   1   2   5      146.87      111.50     16.04 o 
   2   2   5      144.58      141.42     15.80 o 
   3   2   5     1025.89     1042.90     53.84 o 
   4   2   5      854.23      860.08     49.50 o 
   5   2   5      956.57      973.33     53.84 o 
   6   2   5        1.84       -4.49     18.64 o 
   7   2   5        7.46        5.27     20.22 o 
   8   2   5       92.71       86.13     25.97 o 
   9   2   5      188.69      189.97     30.75 o 
  10   2   5       45.31       -0.38     25.43 o 
  11   2   5      217.73      129.00     38.67 o 
  12   2   5       56.17       88.97     32.71 o 
 -13   3   5       42.08       -2.52     36.07 o 
 -12   3   5       23.38       36.13     31.12 o 
 -11   3   5       74.53       77.29     31.30 o 
 -10   3   5        0.10       -7.34     25.40 o 
  -9   3   5       44.21       92.78     28.19 o 
  -8   3   5       19.01       24.08     23.63 o 
  -7   3   5        0.61       16.74     19.55 o 
  -6   3   5      302.18      348.76     26.47 o 
  -5   3   5      148.04      113.25     18.82 o 
  -4   3   5        7.48        2.68     11.77 o 
  -3   3   5      254.76      308.36     21.44 o 
  -2   3   5      912.10     1015.24     35.70 o 
  -1   3   5      836.00      888.39     30.44 o 
   0   3   5      683.71      643.53     28.35 o 
   1   3   5       55.44       47.54     12.49 o 
   2   3   5      119.28      115.93     16.43 o 
   3   3   5       83.66      109.22     17.55 o 
   4   3   5      899.52      923.44     51.39 o 
   5   3   5       48.25       19.74     20.76 o 
   6   3   5      475.16      499.10     39.64 o 
   7   3   5       13.27       -9.20     19.84 o 
   8   3   5       34.75       22.81     41.51 o 
   9   3   5       35.53       79.15     26.87 o 
  10   3   5      537.00      610.25     50.29 o 
  11   3   5      166.14      165.99     35.05 o 
  12   3   5        2.15       -6.19     27.94 o 
 -13   4   5       21.80       70.22     29.23 o 
 -12   4   5        6.65       16.73     27.94 o 
 -11   4   5       23.46       43.28     28.61 o 
 -10   4   5      249.12      329.49     43.48 o 
  -9   4   5        0.11       30.78     26.85 o 
  -8   4   5       15.14      -25.48     22.30 o 
  -7   4   5      131.93      118.27     28.56 o 
  -6   4   5      105.44      100.37     17.89 o 
  -5   4   5       77.76       60.44     14.38 o 
  -4   4   5       11.68        1.89     12.44 o 
  -3   4   5      104.24      107.17     15.51 o 
  -2   4   5      593.83      609.59     26.95 o 
  -1   4   5       66.05       70.33     11.71 o 
   0   4   5      328.58      346.50     20.79 o 
   1   4   5       65.63       87.08     13.84 o 
   2   4   5      301.25      267.30     24.67 o 
   3   4   5       22.39       24.04     21.84 o 
   4   4   5      343.58      406.98     33.72 o 
   5   4   5       31.22       26.66     20.03 o 
   6   4   5      207.33      243.48     28.97 o 
   7   4   5        9.34       10.43     39.24 o 
   8   4   5      886.13      907.91     56.41 o 
   9   4   5      448.26      381.46     62.40 o 
  10   4   5       32.00       89.54     29.43 o 
  11   4   5        7.07       11.02     26.89 o 
  12   4   5      119.61      125.21     39.02 o 
 -13   5   5        1.73        1.90     26.64 o 
 -12   5   5        4.36       -2.43     24.64 o 
 -11   5   5        2.48        4.39     26.34 o 
 -10   5   5       76.86       88.75     30.54 o 
  -9   5   5       16.62       -6.39     24.88 o 
  -8   5   5       43.11       21.54     24.40 o 
  -7   5   5        6.17        2.90     18.73 o 
  -6   5   5      102.43       80.25     18.81 o 
  -5   5   5       92.27       69.33     18.05 o 
  -4   5   5       12.70       19.95     14.09 o 
  -3   5   5       73.41       69.66     13.95 o 
  -2   5   5       33.30       39.74     12.66 o 
  -1   5   5       42.57       28.16     10.81 o 
   0   5   5       20.55       15.65     10.24 o 
   1   5   5        1.49       -5.72     10.57 o 
   2   5   5       22.97       18.82     13.14 o 
   3   5   5      240.20      238.04     26.56 o 
   4   5   5       73.83       56.81     20.45 o 
   5   5   5        8.91       -8.55     17.95 o 
   6   5   5       19.92       43.24     21.58 o 
   7   5   5      278.21      244.46     31.17 o 
   8   5   5      481.61      495.02     42.22 o 
   9   5   5       49.74       60.04     30.00 o 
  10   5   5       43.36       63.17     33.82 o 
  11   5   5       28.56       33.23     46.37 o 
  12   5   5        2.03      -43.78     39.57 o 
 -13   6   5        8.56        7.49     29.02 o 
 -12   6   5       13.64       10.98     24.66 o 
 -11   6   5       15.43      -15.42     22.81 o 
 -10   6   5        2.83       17.23     27.80 o 
  -9   6   5       63.17       87.59     30.08 o 
  -8   6   5       22.41       23.71     25.54 o 
  -7   6   5       57.24       67.35     19.39 o 
  -6   6   5       23.96       18.07     16.22 o 
  -5   6   5      325.59      325.28     27.59 o 
  -4   6   5      721.87      832.99     38.01 o 
  -3   6   5        5.33       16.17     13.41 o 
  -2   6   5       75.04       96.72     21.00 o 
  -1   6   5      368.24      374.81     23.69 o 
   0   6   5      711.31      642.30     30.18 o 
   1   6   5       10.00       10.55     13.70 o 
   2   6   5      291.20      311.07     25.45 o 
   3   6   5        2.24        0.77     16.98 o 
   4   6   5      146.07      112.16     21.80 o 
   5   6   5      295.67      247.85     36.53 o 
   6   6   5      435.66      392.41     43.50 o 
   7   6   5        2.38      -33.26     36.24 o 
   8   6   5     1185.05     1224.20     80.33 o 
   9   6   5      239.14      210.72     37.74 o 
  10   6   5        1.53       29.26     35.90 o 
  11   6   5       55.60       53.33     40.81 o 
  12   6   5       26.56       47.99     54.07 o 
 -13   7   5       13.78      -15.54     27.12 o 
 -12   7   5       12.96       17.23     31.21 o 
 -11   7   5        2.47       -4.22     24.02 o 
 -10   7   5       27.94      -15.03     23.27 o 
  -9   7   5      129.80       96.96     25.81 o 
  -8   7   5       89.08      115.58     33.24 o 
  -7   7   5        0.95        1.09     17.29 o 
  -6   7   5      239.79      256.77     26.44 o 
  -5   7   5        2.16       -7.04     15.09 o 
  -4   7   5      165.88      215.72     20.48 o 
  -3   7   5      109.14       74.58     18.63 o 
  -2   7   5       76.14       85.81     16.67 o 
  -1   7   5      110.70      177.44     24.62 o 
   0   7   5      345.93      321.22     24.31 o 
   1   7   5       10.14        7.09     13.44 o 
   2   7   5        9.34       10.24     13.80 o 
   3   7   5       37.00        2.18     15.18 o 
   4   7   5     1114.11     1204.22     54.09 o 
   5   7   5      256.82      209.06     34.05 o 
   6   7   5       14.35       40.17     27.12 o 
   7   7   5       77.63      115.12     68.53 o 
   8   7   5       22.43      119.11     61.29 o 
   9   7   5        0.10       16.75     50.16 o 
  10   7   5      284.30      281.64     59.77 o 
  11   7   5      115.92      124.10     39.37 o 
  12   7   5       10.19      -14.04     41.67 o 
 -12   8   5        6.50        2.58     24.84 o 
 -11   8   5       31.74       63.81     28.54 o 
 -10   8   5        2.27      -14.10     31.49 o 
  -9   8   5       51.21       46.52     23.24 o 
  -8   8   5        7.83       17.11     21.83 o 
  -7   8   5       87.60       90.76     19.11 o 
  -6   8   5        1.20       -2.80     14.84 o 
  -5   8   5      383.70      351.97     34.16 o 
  -4   8   5      149.31      133.44     20.43 o 
  -3   8   5       77.90       96.75     19.07 o 
  -2   8   5      301.22      344.68     34.81 o 
  -1   8   5     1091.31     1197.41     55.50 o 
   0   8   5      127.86      154.03     19.22 o 
   1   8   5      240.17      251.27     22.74 o 
   2   8   5      747.21      712.01     36.67 o 
   3   8   5       37.92       43.45     16.92 o 
   4   8   5       75.22       84.03     19.25 o 
   5   8   5     2489.84     2477.81     99.36 o 
   6   8   5       29.67       36.77     22.23 o 
   7   8   5      322.59      447.48     56.35 o 
   8   8   5      254.09      362.41     64.81 o 
   9   8   5      558.36      650.65     63.74 o 
  10   8   5        0.23       43.92     32.63 o 
  11   8   5      204.71      221.35     44.02 o 
  12   8   5        4.61      -16.90     43.05 o 
 -12   9   5       10.42      -28.95     25.89 o 
 -11   9   5       70.04      113.00     29.71 o 
 -10   9   5       40.54       29.21     25.50 o 
  -9   9   5       12.55        9.22     22.60 o 
  -8   9   5        2.98      -16.16     18.75 o 
  -7   9   5       10.21      -11.93     26.55 o 
  -6   9   5      101.07       94.97     21.45 o 
  -5   9   5       64.11       72.94     20.15 o 
  -4   9   5      293.50      313.12     25.54 o 
  -3   9   5       47.60       49.56     14.69 o 
  -2   9   5       17.22       -3.50     12.04 o 
  -1   9   5      605.57      639.73     31.25 o 
   0   9   5        0.90        2.68     13.71 o 
   1   9   5       49.19       63.38     16.10 o 
   2   9   5       37.72       29.65     15.42 o 
   3   9   5      298.31      255.54     23.67 o 
   4   9   5       25.98       40.14     22.36 o 
   5   9   5       91.40       99.61     21.19 o 
   6   9   5       89.42       86.13     24.84 o 
   7   9   5     1057.21      969.63     73.61 o 
   8   9   5      175.92      126.15     39.00 o 
   9   9   5       32.38       88.91     27.29 o 
  10   9   5       77.97       37.84     27.37 o 
  11   9   5        5.67       49.22     35.08 o 
  12   9   5        7.96       26.76     48.95 o 
 -12  10   5        4.44       21.13     28.76 o 
 -11  10   5        2.12       -9.73     24.69 o 
 -10  10   5       75.50       45.94     30.13 o 
  -9  10   5      236.70      220.19     73.41 o 
  -8  10   5       27.93       23.87     22.00 o 
  -7  10   5       58.24       44.14     23.38 o 
  -6  10   5        4.95       33.37     18.05 o 
  -5  10   5       19.35       24.51     17.30 o 
  -4  10   5       34.31       24.12     17.66 o 
  -3  10   5       75.56      101.33     18.11 o 
  -2  10   5       17.00        0.18     12.57 o 
  -1  10   5       33.16       28.80     13.92 o 
   0  10   5       10.05        1.51     13.88 o 
   1  10   5      207.15      237.65     39.62 o 
   2  10   5       72.57       90.70     17.92 o 
   3  10   5       37.87       36.13     16.32 o 
   4  10   5      176.88      139.69     22.31 o 
   5  10   5      166.40      180.08     24.71 o 
   6  10   5      282.72      346.10     57.80 o 
   7  10   5      963.67     1055.09     62.95 o 
   8  10   5       27.96       28.22     24.05 o 
   9  10   5        0.16       20.21     25.84 o 
  10  10   5        0.72       16.42     26.97 o 
  11  10   5       34.96       31.87     42.97 o 
 -12  11   5        0.30      -33.28     30.27 o 
 -11  11   5        2.79       10.31     30.39 o 
 -10  11   5        8.59       -2.53     28.18 o 
  -9  11   5       11.66        1.67     28.00 o 
  -8  11   5        6.47        2.59     22.22 o 
  -7  11   5       36.05       32.95     22.17 o 
  -6  11   5      180.28      142.69     28.88 o 
  -5  11   5      182.65      144.72     33.25 o 
  -4  11   5       62.41       46.85     18.25 o 
  -3  11   5        2.12       13.60     14.28 o 
  -2  11   5        0.44       11.18     13.84 o 
  -1  11   5      388.66      388.68     31.62 o 
   0  11   5      309.15      325.19     31.51 o 
   1  11   5     3204.01     3468.26    104.24 o 
   2  11   5      148.99      144.87     20.39 o 
   3  11   5      122.34       91.82     18.49 o 
   4  11   5      242.53      214.83     25.29 o 
   5  11   5       17.61       69.79     20.80 o 
   6  11   5      224.85      255.19     33.17 o 
   7  11   5       39.62       92.22     39.28 o 
   8  11   5       12.38       10.85     24.12 o 
   9  11   5      233.22      276.24     37.27 o 
  10  11   5      396.36      466.42     93.52 o 
  11  11   5      103.61      123.15     47.53 o 
 -12  12   5       11.51       49.88     36.47 o 
 -11  12   5      164.12      129.51     38.22 o 
 -10  12   5       17.89       -5.88     32.14 o 
  -9  12   5       34.51       -0.45     27.96 o 
  -8  12   5      256.88      251.29     35.61 o 
  -7  12   5      195.60      141.23     40.96 o 
  -6  12   5       26.61       63.04     21.31 o 
  -5  12   5       83.88      123.11     23.04 o 
  -4  12   5      336.94      320.83     37.67 o 
  -3  12   5       15.74       27.53     14.50 o 
  -2  12   5      127.15      108.37     21.93 o 
  -1  12   5       86.57       73.22     17.70 o 
   0  12   5      418.72      442.39     30.38 o 
   1  12   5        1.21       -2.04     15.66 o 
   2  12   5       19.31       39.38     21.82 o 
   3  12   5       92.10       49.94     24.78 o 
   4  12   5      939.24      998.75     51.59 o 
   5  12   5     1441.53     1540.26     72.49 o 
   6  12   5        3.06       17.60     20.71 o 
   7  12   5      508.56      479.89     42.46 o 
   8  12   5       13.20       51.74     26.55 o 
   9  12   5      119.62       75.60     29.16 o 
  10  12   5       13.22      -18.73     27.09 o 
  11  12   5        0.01       -6.84     47.43 o 
 -12  13   5       16.54       -9.26     32.33 o 
 -11  13   5       26.17       -5.44     30.88 o 
 -10  13   5        1.07      -21.02     28.69 o 
  -9  13   5        0.00       26.85     28.99 o 
  -8  13   5       94.37       87.01     27.57 o 
  -7  13   5       43.91        5.28     38.38 o 
  -6  13   5     1134.59     1148.43     63.61 o 
  -5  13   5       91.07       91.29     23.67 o 
  -4  13   5       93.23       80.32     22.39 o 
  -3  13   5       27.68       25.50     19.34 o 
  -2  13   5      792.50      860.51     38.42 o 
  -1  13   5     1104.91     1154.78     51.64 o 
   0  13   5      853.38      895.17     49.07 o 
   1  13   5        4.46       -1.86     15.55 o 
   2  13   5       74.12       64.49     18.51 o 
   3  13   5      937.54     1024.92     48.63 o 
   4  13   5      870.55      869.21     48.32 o 
   5  13   5      175.07      147.82     24.51 o 
   6  13   5        4.49       15.39     24.01 o 
   7  13   5       43.81       68.82     25.77 o 
   8  13   5       73.12       54.87     26.46 o 
   9  13   5       68.29       25.23     28.12 o 
  10  13   5      419.31      581.81     68.44 o 
  11  13   5        2.00        4.02     44.62 o 
 -11  14   5        0.55       30.89     33.05 o 
 -10  14   5       14.22        7.61     30.85 o 
  -9  14   5       28.93       32.22     25.43 o 
  -8  14   5       11.28       15.36     24.39 o 
  -7  14   5       93.33       86.19     51.83 o 
  -6  14   5       54.61       39.47     30.29 o 
  -5  14   5        0.16      -24.82     18.04 o 
  -4  14   5      108.28      122.93     22.56 o 
  -3  14   5      758.58      760.85     37.25 o 
  -2  14   5       58.32       51.40     17.79 o 
  -1  14   5      250.53      257.16     32.15 o 
   0  14   5        1.87       15.47     15.70 o 
   1  14   5       99.95      118.79     20.92 o 
   2  14   5       41.69       38.16     17.66 o 
   3  14   5      393.06      430.31     47.70 o 
   4  14   5     1988.78     2078.72     82.96 o 
   5  14   5      297.20      276.61     32.63 o 
   6  14   5      167.67      147.99     26.47 o 
   7  14   5      281.20      266.38     40.33 o 
   8  14   5       33.47       37.56     28.26 o 
   9  14   5       26.79       12.99     27.79 o 
  10  14   5       13.36       -8.15     38.24 o 
  11  14   5        3.56        2.31     45.61 o 
 -11  15   5       35.08       11.47     32.77 o 
 -10  15   5        0.02       28.68     31.02 o 
  -9  15   5        8.79       42.02     26.36 o 
  -8  15   5      149.09      131.28     31.06 o 
  -7  15   5        0.04        0.55     24.10 o 
  -6  15   5       88.07      100.98     27.00 o 
  -5  15   5      112.96       95.91     28.71 o 
  -4  15   5       46.70       67.38     19.28 o 
  -3  15   5        3.11       10.32     15.41 o 
  -2  15   5       71.84       84.39     19.63 o 
  -1  15   5       14.98       26.46     23.30 o 
   0  15   5       28.89       25.18     17.58 o 
   1  15   5       26.53       24.62     16.97 o 
   2  15   5       85.63       53.58     20.42 o 
   3  15   5      226.29      172.43     25.30 o 
   4  15   5        7.52       43.63     21.24 o 
   5  15   5       72.70       66.27     23.12 o 
   6  15   5      760.35      695.25     46.16 o 
   7  15   5      112.41       77.45     25.30 o 
   8  15   5        4.16       16.56     25.92 o 
   9  15   5        1.03        5.11     28.19 o 
  10  15   5      219.62      135.03     73.55 o 
 -11  16   5       23.52       48.99     35.78 o 
 -10  16   5       15.96       42.66     33.96 o 
  -9  16   5       22.85      -12.90     26.32 o 
  -8  16   5       79.88       53.03     26.83 o 
  -7  16   5       36.63       21.04     24.76 o 
  -6  16   5        6.07       28.59     23.39 o 
  -5  16   5        0.47       43.56     24.50 o 
  -4  16   5      167.85      186.58     25.27 o 
  -3  16   5        2.21       11.54     17.22 o 
  -2  16   5      462.18      380.86     30.59 o 
  -1  16   5       18.75        8.81     19.47 o 
   0  16   5      239.96      219.99     25.67 o 
   1  16   5      227.97      240.66     27.79 o 
   2  16   5        6.71       14.30     17.56 o 
   3  16   5      334.60      270.27     34.13 o 
   4  16   5       11.63       26.87     20.99 o 
   5  16   5       82.94      108.09     24.26 o 
   6  16   5      127.43      128.44     27.31 o 
   7  16   5      150.61       99.34     26.27 o 
   8  16   5       29.46       37.19     28.18 o 
   9  16   5       79.86       57.40     42.23 o 
  10  16   5       51.22      169.55     93.87 o 
 -10  17   5       24.84       60.53     39.47 o 
  -9  17   5       27.69      -26.83     26.29 o 
  -8  17   5       47.86      -18.37     24.43 o 
  -7  17   5       26.70      -22.51     24.11 o 
  -6  17   5      369.30      390.65     41.36 o 
  -5  17   5      160.24      173.51     27.94 o 
  -4  17   5       48.68       26.73     19.80 o 
  -3  17   5       36.08       35.97     21.34 o 
  -2  17   5       35.53       30.63     19.18 o 
  -1  17   5        6.91       14.74     17.47 o 
   0  17   5       89.78       67.07     25.13 o 
   1  17   5       58.19       54.00     19.84 o 
   2  17   5      445.85      460.78     33.40 o 
   3  17   5        0.67       11.73     20.67 o 
   4  17   5        1.65       24.74     20.92 o 
   5  17   5      189.99      214.05     28.85 o 
   6  17   5       24.12       26.47     23.25 o 
   7  17   5       16.57       10.46     23.44 o 
   8  17   5      111.45      119.14     34.03 o 
   9  17   5       10.48       -9.71     29.72 o 
  10  17   5       13.43       -5.01     42.05 o 
 -10  18   5        3.47        5.68     32.80 o 
  -9  18   5       21.39        4.70     28.64 o 
  -8  18   5        2.26      -25.19     24.90 o 
  -7  18   5       92.14      103.24     35.50 o 
  -6  18   5        5.78       16.84     24.76 o 
  -5  18   5       49.65      143.43     27.07 o 
  -4  18   5       45.96       43.94     34.01 o 
  -3  18   5       13.32       32.14     21.42 o 
  -2  18   5       43.00       38.90     19.71 o 
  -1  18   5      578.27      618.46     40.18 o 
   0  18   5       23.78        9.55     17.94 o 
   1  18   5        1.20      -25.70     17.13 o 
   2  18   5      293.86      228.64     28.94 o 
   3  18   5      168.51      193.48     28.12 o 
   4  18   5      390.12      301.41     32.80 o 
   5  18   5      116.62       84.75     25.16 o 
   6  18   5       36.32       60.43     24.64 o 
   7  18   5        0.01       22.85     24.06 o 
   8  18   5       87.94      112.88     33.09 o 
   9  18   5       86.62       15.92     30.40 o 
 -10  19   5        5.34        3.63     31.49 o 
  -9  19   5       12.14      -28.79     28.34 o 
  -8  19   5        2.71      -21.91     28.13 o 
  -7  19   5       21.62       15.10     26.73 o 
  -6  19   5        2.04       -6.95     24.66 o 
  -5  19   5       14.89       60.69     24.20 o 
  -4  19   5      137.07      117.39     25.58 o 
  -3  19   5      117.12      112.82     26.79 o 
  -2  19   5       59.02       66.35     21.70 o 
  -1  19   5        0.03       24.16     19.69 o 
   0  19   5       21.64       12.48     19.41 o 
   1  19   5        2.58      -13.72     18.41 o 
   2  19   5      522.95      538.77     44.48 o 
   3  19   5      107.18       70.41     24.42 o 
   4  19   5        0.91       -4.48     21.46 o 
   5  19   5      250.63      247.79     32.28 o 
   6  19   5       64.03       33.38     25.14 o 
   7  19   5       27.94       46.33     26.49 o 
   8  19   5      288.71      308.49     52.34 o 
   9  19   5       24.33       16.91     35.99 o 
  -9  20   5       14.17      -25.50     29.99 o 
  -8  20   5       33.50       38.19     31.01 o 
  -7  20   5      406.52      466.54     59.76 o 
  -6  20   5      298.73      249.70     38.06 o 
  -5  20   5       18.43       32.84     23.59 o 
  -4  20   5        0.19       -8.30     22.79 o 
  -3  20   5      341.96      375.98     56.32 o 
  -2  20   5        2.80       10.67     19.78 o 
  -1  20   5      155.38      143.97     24.24 o 
   0  20   5      141.16      122.83     28.00 o 
   1  20   5       16.83       28.64     20.87 o 
   2  20   5       22.13       -2.33     19.06 o 
   3  20   5        0.16      -11.46     22.23 o 
   4  20   5       35.36        5.40     23.57 o 
   5  20   5       50.10       58.04     26.09 o 
   6  20   5      117.81      135.92     30.18 o 
   7  20   5       47.19       17.07     26.74 o 
   8  20   5       40.09       48.74     27.87 o 
  -9  21   5       40.16       31.86     46.00 o 
  -8  21   5        8.29       12.41     31.02 o 
  -7  21   5      469.04      617.93     54.46 o 
  -6  21   5       36.72       42.40     26.63 o 
  -5  21   5      344.03      350.67     36.83 o 
  -4  21   5        0.68       21.52     24.77 o 
  -3  21   5       42.85       74.23     27.84 o 
  -2  21   5       11.08      -10.07     23.73 o 
  -1  21   5      285.03      270.11     30.40 o 
   0  21   5        4.02       -8.46     20.01 o 
   1  21   5      591.17      529.47     42.36 o 
   2  21   5       36.98       29.47     21.37 o 
   3  21   5      334.61      353.70     36.84 o 
   4  21   5        7.66      -30.13     23.22 o 
   5  21   5      121.10      110.52     28.85 o 
   6  21   5      117.68       92.42     28.95 o 
   7  21   5       14.23      -16.48     26.61 o 
   8  21   5      113.62       89.14     30.88 o 
  -8  22   5       15.45       12.49     34.82 o 
  -7  22   5       45.49       88.84     31.00 o 
  -6  22   5       16.05        3.81     25.83 o 
  -5  22   5       57.10       69.36     28.37 o 
  -4  22   5       17.92       10.36     24.89 o 
  -3  22   5      150.85      168.98     34.26 o 
  -2  22   5        8.31       29.95     27.16 o 
  -1  22   5       35.84       27.31     21.92 o 
   0  22   5      162.19      168.58     29.52 o 
   1  22   5        9.71        9.95     21.16 o 
   2  22   5        9.24       19.79     21.77 o 
   3  22   5       12.98        8.08     23.98 o 
   4  22   5        6.87       35.61     25.71 o 
   5  22   5        0.41        4.76     30.11 o 
   6  22   5       77.87       56.45     28.12 o 
   7  22   5      186.36      282.60     50.17 o 
  -8  23   5       58.11       25.70     33.90 o 
  -7  23   5      104.64       84.77     30.05 o 
  -6  23   5      112.28      172.21     55.27 o 
  -5  23   5        0.01      -15.24     27.13 o 
  -4  23   5       60.39       43.33     29.14 o 
  -3  23   5      107.12      138.63     37.86 o 
  -2  23   5        2.34        5.67     28.78 o 
  -1  23   5        1.67      -33.09     22.06 o 
   0  23   5        0.03       -1.92     21.52 o 
   1  23   5       61.43       36.36     23.71 o 
   2  23   5        3.86       20.83     22.74 o 
   3  23   5       37.01       65.58     27.49 o 
   4  23   5      111.38       70.03     29.68 o 
   5  23   5       30.28        6.87     26.66 o 
   6  23   5        0.14       22.75     28.73 o 
   7  23   5       99.18      143.22     33.63 o 
  -7  24   5      137.99      128.57     33.44 o 
  -6  24   5      112.67       90.13     43.88 o 
  -5  24   5       27.32       10.82     28.42 o 
  -4  24   5       39.43       37.84     29.93 o 
  -3  24   5      586.66      708.83     65.55 o 
  -2  24   5      178.74       82.00     31.12 o 
  -1  24   5      534.72      500.80     61.04 o 
   0  24   5        0.46       31.44     24.57 o 
   1  24   5      375.76      296.68     33.08 o 
   2  24   5       16.74       12.14     24.00 o 
   3  24   5      136.67      161.20     33.71 o 
   4  24   5       63.09       82.60     29.71 o 
   5  24   5       11.40      -37.05     26.41 o 
   6  24   5       72.82       84.77     32.27 o 
  -6  25   5       86.83      140.78     35.98 o 
  -5  25   5        0.01       19.58     31.42 o 
  -4  25   5       78.16      128.77     52.14 o 
  -3  25   5       10.33      -40.82     33.65 o 
  -2  25   5       71.70       80.79     32.99 o 
  -1  25   5      550.20      562.31     46.79 o 
   0  25   5       24.30       29.48     26.25 o 
   1  25   5       49.75       -9.68     25.55 o 
   2  25   5      177.64      186.41     34.55 o 
   3  25   5       13.01       26.26     28.36 o 
   4  25   5       61.04       51.47     30.32 o 
   5  25   5       13.36      -36.77     27.80 o 
  -5  26   5        4.56        0.03     28.91 o 
  -4  26   5      138.12      145.84     37.53 o 
  -3  26   5       13.44       66.34     37.62 o 
  -2  26   5      476.46      401.95     75.76 o 
  -1  26   5      146.08       98.16     30.74 o 
   0  26   5       34.33       44.14     27.58 o 
   1  26   5      159.25      108.91     34.23 o 
   2  26   5       40.05      -19.16     28.92 o 
   3  26   5       18.31       -5.93     30.20 o 
   4  26   5       73.09       64.02     33.80 o 
  -4  27   5       15.09       28.68     32.31 o 
  -3  27   5      118.09       35.94     35.50 o 
  -2  27   5       65.82       63.90     32.69 o 
  -1  27   5       43.40        0.98     34.26 o 
   0  27   5      136.14      174.04     35.03 o 
   1  27   5      196.53      164.70     34.17 o 
   2  27   5       33.96       63.06     33.89 o 
   3  27   5        4.46      -28.54     32.59 o 
  -2  28   5       53.01       54.06     34.70 o 
  -1  28   5       15.80       -1.54     32.28 o 
   0  28   5        9.28       52.46     29.92 o 
   1  28   5       10.98        7.92     28.82 o 
 -12   0   6       20.82      -74.15     49.43 o 
 -11   0   6       14.65       57.75     55.37 o 
 -10   0   6       10.74      -28.75     84.01 o 
  -9   0   6        4.44       27.58     36.43 o 
  -8   0   6       47.54       98.95     37.57 o 
  -7   0   6      226.26      140.64     54.54 o 
  -6   0   6     2203.10     2173.00    172.30 o 
  -5   0   6     6088.75     6723.49    262.23 o 
  -4   0   6     3838.38     4190.23    172.67 o 
  -3   0   6       12.47      -13.63     15.86 o 
  -2   0   6     1056.49     1200.25     70.49 o 
  -1   0   6        0.20       -6.36     17.54 o 
   0   0   6      110.01      111.31     27.93 o 
   1   0   6     1489.22     1556.40     81.93 o 
   2   0   6        9.65       29.54     22.28 o 
   3   0   6        6.00        5.43     27.60 o 
   4   0   6      683.64      688.68     66.26 o 
   5   0   6      351.54      376.06    106.71 o 
   6   0   6        0.07       10.27     30.26 o 
   7   0   6        5.95       57.15     34.66 o 
   8   0   6        7.05       96.10     39.80 o 
   9   0   6       40.64      101.93     42.60 o 
  10   0   6      346.43      291.48     55.92 o 
  11   0   6        5.44      -11.96     51.81 o 
 -12   1   6        0.11       36.46     36.93 o 
 -11   1   6       22.28       23.31     31.73 o 
 -10   1   6        8.57       47.31     37.13 o 
  -9   1   6       20.21       -1.71     23.76 o 
  -8   1   6        0.27       -8.47     23.96 o 
  -7   1   6      332.33      336.70     38.17 o 
  -6   1   6       14.48       40.05     24.84 o 
  -5   1   6      983.84     1034.92     40.53 o 
  -4   1   6       19.70       92.89     16.94 o 
  -3   1   6      442.38      387.70     27.99 o 
  -2   1   6        0.24       28.89     12.75 o 
  -1   1   6      126.87      161.59     17.27 o 
   0   1   6      102.39      105.32     23.17 o 
   1   1   6      268.19      342.92     33.41 o 
   2   1   6     1456.65     1507.00     59.17 o 
   3   1   6        9.29       17.74     19.53 o 
   4   1   6       14.05       35.79     21.04 o 
   5   1   6        2.31       -7.64     20.55 o 
   6   1   6        5.58       14.47     21.78 o 
   7   1   6      174.48       92.24     26.87 o 
   8   1   6      419.27      492.79     54.60 o 
   9   1   6       17.80      -25.75     25.71 o 
  10   1   6        1.90      -17.88     40.39 o 
  11   1   6       63.23        5.86     31.54 o 
 -12   2   6       49.29      -22.10     33.24 o 
 -11   2   6        3.48      -36.79     30.59 o 
 -10   2   6        0.95      -30.62     30.74 o 
  -9   2   6       16.63       85.08     31.82 o 
  -8   2   6       43.41       51.93     26.52 o 
  -7   2   6       13.62       55.35     25.61 o 
  -6   2   6      164.56      156.86     29.30 o 
  -5   2   6       86.88       87.11     20.23 o 
  -4   2   6        0.11        7.50     14.48 o 
  -3   2   6       10.47       31.15     16.77 o 
  -2   2   6        4.50      -17.02     11.35 o 
  -1   2   6       37.26       72.13     14.97 o 
   0   2   6      325.13      373.89     25.15 o 
   1   2   6       43.50       43.13     16.37 o 
   2   2   6      480.04      511.81     35.06 o 
   3   2   6       10.79       16.34     18.75 o 
   4   2   6       47.62       83.33     32.42 o 
   5   2   6      110.26       99.29     25.57 o 
   6   2   6       69.52       42.44     23.86 o 
   7   2   6       37.49       14.82     23.39 o 
   8   2   6       49.66        5.42     24.61 o 
   9   2   6        0.54       10.07     31.09 o 
  10   2   6      117.48      101.74     38.30 o 
  11   2   6       35.91       19.34     36.85 o 
 -12   3   6        0.31        4.82     34.85 o 
 -11   3   6        3.83       -1.90     30.95 o 
 -10   3   6       24.75       40.63     32.57 o 
  -9   3   6       11.88        0.93     41.00 o 
  -8   3   6      125.47      144.90     52.08 o 
  -7   3   6        1.91       42.89     24.80 o 
  -6   3   6      957.87      993.67     51.79 o 
  -5   3   6       61.71       48.29     20.83 o 
  -4   3   6      575.10      490.28     29.91 o 
  -3   3   6      343.46      335.69     21.56 o 
  -2   3   6      225.12      231.77     20.65 o 
  -1   3   6      115.72      114.49     16.60 o 
   0   3   6      696.82      694.08     33.46 o 
   1   3   6       29.09        8.91     15.27 o 
   2   3   6       19.17       18.86     21.24 o 
   3   3   6       11.92       19.42     19.93 o 
   4   3   6       54.48       28.80     31.04 o 
   5   3   6       25.09        6.14     26.08 o 
   6   3   6       52.88       64.51     32.29 o 
   7   3   6        9.74       20.35     34.71 o 
   8   3   6       66.85      140.86     37.54 o 
   9   3   6       19.91       67.91     34.95 o 
  10   3   6       57.56       54.41     43.30 o 
  11   3   6        0.29      -31.67     35.48 o 
 -11   4   6        6.79       78.09     37.08 o 
 -10   4   6       31.02       46.66     31.15 o 
  -9   4   6       17.56      -20.82     26.56 o 
  -8   4   6       32.80       44.46     29.28 o 
  -7   4   6       39.28       57.73     27.87 o 
  -6   4   6     1689.85     1927.49     85.99 o 
  -5   4   6      342.85      366.68     31.00 o 
  -4   4   6      707.21      665.19     40.73 o 
  -3   4   6      168.91      150.65     16.73 o 
  -2   4   6      244.07      192.77     19.83 o 
  -1   4   6        4.76       15.46     14.09 o 
   0   4   6       36.39       23.46     14.45 o 
   1   4   6       36.33       16.26     20.24 o 
   2   4   6      537.16      577.44     44.26 o 
   3   4   6      489.42      560.45     52.84 o 
   4   4   6        8.10      -41.73     34.86 o 
   5   4   6       14.24      -13.32     24.91 o 
   6   4   6       55.08       57.97     44.42 o 
   7   4   6      143.17      193.02     87.79 o 
   8   4   6      226.22      242.12     44.39 o 
   9   4   6       19.76       34.21     33.91 o 
  10   4   6        8.97      -11.84     35.61 o 
  11   4   6       15.33       56.08     40.03 o 
 -11   5   6       52.54       29.15     34.63 o 
 -10   5   6        2.07      -20.81     28.47 o 
  -9   5   6       41.32       41.57     37.93 o 
  -8   5   6       16.94        5.28     28.63 o 
  -7   5   6        0.20       18.83     39.50 o 
  -6   5   6      679.73      654.70     41.60 o 
  -5   5   6      172.60      177.52     37.14 o 
  -4   5   6        9.05       25.45     17.13 o 
  -3   5   6      203.08      247.01     30.82 o 
  -2   5   6      560.60      619.91     51.55 o 
  -1   5   6      424.51      479.97     32.06 o 
   0   5   6      191.46      196.77     23.01 o 
   1   5   6        8.06       -4.24     16.03 o 
   2   5   6      252.57      286.19     28.77 o 
   3   5   6      276.50      316.28     40.96 o 
   4   5   6      470.96      360.12     44.37 o 
   5   5   6       72.66       42.44     27.33 o 
   6   5   6       65.83       24.88     27.35 o 
   7   5   6        1.76       62.08     36.70 o 
   8   5   6       31.41       70.80     33.50 o 
   9   5   6       99.45      117.01     50.66 o 
  10   5   6       24.44       31.75     36.45 o 
 -11   6   6        7.35       25.89     27.34 o 
 -10   6   6        7.58       34.17     33.74 o 
  -9   6   6       11.98       52.71     32.69 o 
  -8   6   6       73.43       88.97     34.71 o 
  -7   6   6        2.61       -0.31     26.72 o 
  -6   6   6        3.43        8.35     21.57 o 
  -5   6   6        0.94       13.74     21.77 o 
  -4   6   6      119.22      152.02     24.54 o 
  -3   6   6       15.71       28.80     17.20 o 
  -2   6   6       11.61       16.16     15.52 o 
  -1   6   6       49.47       51.13     18.09 o 
   0   6   6      340.44      289.49     28.15 o 
   1   6   6       16.44       13.10     24.21 o 
   2   6   6       18.41       19.13     19.06 o 
   3   6   6      531.10      476.63     80.16 o 
   4   6   6      101.74      102.72     31.80 o 
   5   6   6      128.15      116.47     64.98 o 
   6   6   6      152.90      188.49     56.64 o 
   7   6   6        7.40       23.71     29.40 o 
   8   6   6        0.00       17.65     31.66 o 
   9   6   6      100.69      161.82     41.08 o 
  10   6   6        0.10      -10.20     34.43 o 
 -11   7   6       75.00       35.55     29.09 o 
 -10   7   6       20.52       33.28     29.98 o 
  -9   7   6      311.86      296.56     48.47 o 
  -8   7   6       11.07       42.91     36.07 o 
  -7   7   6       13.73       10.71     26.32 o 
  -6   7   6       62.93       48.91     27.66 o 
  -5   7   6       10.90       10.11     20.84 o 
  -4   7   6      126.97      123.65     27.07 o 
  -3   7   6      218.80      207.53     29.00 o 
  -2   7   6        1.30        5.81     16.27 o 
  -1   7   6       77.99       98.09     20.17 o 
   0   7   6      432.73      391.89     29.56 o 
   1   7   6       36.62       38.27     20.28 o 
   2   7   6      294.44      313.79     27.36 o 
   3   7   6      285.58      206.30     46.55 o 
   4   7   6        8.70      -18.52     20.94 o 
   5   7   6      132.63      135.07     37.17 o 
   6   7   6        1.81       28.57     40.99 o 
   7   7   6      227.52      190.05     66.30 o 
   8   7   6       44.96      118.86     36.93 o 
   9   7   6       29.11       42.80     33.97 o 
  10   7   6        0.10        4.18     35.29 o 
 -11   8   6       13.99       -5.90     33.73 o 
 -10   8   6        0.43        5.15     32.34 o 
  -9   8   6        6.73       -4.40     27.43 o 
  -8   8   6       18.58       21.57     28.70 o 
  -7   8   6       10.74       52.53     24.57 o 
  -6   8   6       26.80        3.97     21.87 o 
  -5   8   6       42.09       79.86     24.76 o 
  -4   8   6       27.35       25.50     19.50 o 
  -3   8   6       46.62       46.13     18.06 o 
  -2   8   6      237.53      259.55     31.03 o 
  -1   8   6       48.52       44.72     23.94 o 
   0   8   6      268.89      337.53     28.56 o 
   1   8   6      136.58      181.01     23.02 o 
   2   8   6        0.66        2.04     16.45 o 
   3   8   6      139.29      113.38     26.71 o 
   4   8   6      210.83      303.62     35.81 o 
   5   8   6       99.89      101.80     27.24 o 
   6   8   6        4.82        8.48     23.72 o 
   7   8   6      263.89      224.62     54.54 o 
   8   8   6        0.71      -16.55     24.72 o 
   9   8   6        3.87      -16.44     27.96 o 
  10   8   6        2.93       31.77     30.39 o 
 -11   9   6        2.19       16.21     32.90 o 
 -10   9   6       35.94       50.09     34.16 o 
  -9   9   6       20.37       50.53     37.05 o 
  -8   9   6        0.03      -11.43     27.36 o 
  -7   9   6        0.24      -18.35     20.07 o 
  -6   9   6       21.42       13.02     19.80 o 
  -5   9   6      118.58      125.11     23.48 o 
  -4   9   6      308.68      271.50     26.93 o 
  -3   9   6       23.31        4.44     15.37 o 
  -2   9   6      567.68      625.33     42.74 o 
  -1   9   6      227.55      247.51     25.48 o 
   0   9   6      266.15      342.85     28.90 o 
   1   9   6       22.75       16.15     16.97 o 
   2   9   6       53.57       89.15     19.96 o 
   3   9   6       58.11       42.32     23.76 o 
   4   9   6      121.68      145.74     29.04 o 
   5   9   6      460.30      469.77     45.81 o 
   6   9   6      717.12      727.11     53.87 o 
   7   9   6       21.16       22.43     25.21 o 
   8   9   6      719.26      582.52     55.57 o 
   9   9   6       12.37       27.41     29.37 o 
  10   9   6       22.49       -3.41     28.97 o 
 -11  10   6       10.67       12.12     36.47 o 
 -10  10   6       13.79      -11.26     37.73 o 
  -9  10   6        0.03      -19.89     28.87 o 
  -8  10   6       18.47       42.53     32.12 o 
  -7  10   6       19.92       27.47     22.12 o 
  -6  10   6       24.44       25.82     21.54 o 
  -5  10   6       44.22       38.67     35.32 o 
  -4  10   6      301.34      313.51     28.34 o 
  -3  10   6      553.86      488.15     66.76 o 
  -2  10   6      780.60     1005.50     74.73 o 
  -1  10   6       30.22       36.27     19.03 o 
   0  10   6       61.21       30.84     18.08 o 
   1  10   6       95.03       66.47     22.57 o 
   2  10   6       24.66       53.60     18.69 o 
   3  10   6      341.04      418.37     34.75 o 
   4  10   6     1238.24     1455.03     76.95 o 
   5  10   6       33.29       39.62     24.77 o 
   6  10   6      180.69      158.34     31.23 o 
   7  10   6        9.39       28.05     25.67 o 
   8  10   6      162.11      240.73     65.31 o 
   9  10   6      144.88      106.17     47.44 o 
  10  10   6       28.63       19.33     31.10 o 
 -10  11   6       34.29       16.95     32.93 o 
  -9  11   6       30.29        7.23     32.86 o 
  -8  11   6       71.76       91.10     35.40 o 
  -7  11   6        5.46       -4.31     20.96 o 
  -6  11   6        0.02      -29.02     19.35 o 
  -5  11   6       16.36       65.90     22.91 o 
  -4  11   6      136.58      108.30     21.86 o 
  -3  11   6      131.46      158.36     22.76 o 
  -2  11   6      142.24      174.11     23.61 o 
  -1  11   6        5.95       -3.03     18.66 o 
   0  11   6       76.46       69.80     20.15 o 
   1  11   6      321.74      338.69     43.93 o 
   2  11   6      302.50      317.34     29.43 o 
   3  11   6      661.01      655.00     43.81 o 
   4  11   6      367.39      527.79     56.46 o 
   5  11   6      226.28      236.33     34.71 o 
   6  11   6       21.12       23.54     27.28 o 
   7  11   6       56.90       37.18     26.39 o 
   8  11   6      183.03      270.53     40.07 o 
   9  11   6        0.25       55.50     32.04 o 
  10  11   6       16.99        1.15     31.21 o 
 -10  12   6        0.73      -17.79     32.10 o 
  -9  12   6       13.00       49.23     46.26 o 
  -8  12   6       85.73       86.85     30.40 o 
  -7  12   6       33.16       60.34     26.42 o 
  -6  12   6       10.86       12.84     21.46 o 
  -5  12   6        2.38        3.75     21.08 o 
  -4  12   6       77.42       87.32     21.47 o 
  -3  12   6        0.55      -16.67     17.52 o 
  -2  12   6       32.67       20.64     19.08 o 
  -1  12   6      103.09      106.66     22.00 o 
   0  12   6        2.75        1.14     17.82 o 
   1  12   6       28.96      -20.96     17.80 o 
   2  12   6      540.59      529.14     37.15 o 
   3  12   6      198.00      267.98     37.52 o 
   4  12   6     1735.46     1703.33     85.43 o 
   5  12   6      587.94      650.27     61.74 o 
   6  12   6      562.18      549.08     49.44 o 
   7  12   6       42.28       35.19     27.52 o 
   8  12   6      190.88      209.15     38.06 o 
   9  12   6       25.46       76.32     44.39 o 
 -10  13   6        8.44      -11.76     34.12 o 
  -9  13   6       22.25       -5.48     31.68 o 
  -8  13   6       97.22      120.60     42.46 o 
  -7  13   6      131.07      108.65     31.23 o 
  -6  13   6       33.60      -10.73     22.22 o 
  -5  13   6       11.57       -4.40     19.29 o 
  -4  13   6       93.90      142.49     31.76 o 
  -3  13   6        7.30        9.35     20.21 o 
  -2  13   6      439.03      425.35     37.15 o 
  -1  13   6        0.24        6.48     18.27 o 
   0  13   6      345.30      275.48     27.87 o 
   1  13   6       30.10       27.70     19.20 o 
   2  13   6        2.04       10.15     18.84 o 
   3  13   6      227.07      177.41     28.34 o 
   4  13   6       28.67       61.11     27.19 o 
   5  13   6       73.41       92.70     29.26 o 
   6  13   6      427.93      455.34     62.67 o 
   7  13   6        2.94       -7.62     27.27 o 
   8  13   6      144.13      134.27     53.13 o 
   9  13   6       28.54       56.50     31.88 o 
 -10  14   6        0.94       -0.88     35.31 o 
  -9  14   6       19.53       23.86     35.77 o 
  -8  14   6        9.00       10.39     28.39 o 
  -7  14   6        5.85       18.73     31.04 o 
  -6  14   6       21.78       -3.27     21.71 o 
  -5  14   6      236.12      258.48     29.48 o 
  -4  14   6        2.29       33.36     22.20 o 
  -3  14   6       14.00       15.65     20.85 o 
  -2  14   6        7.40       26.34     20.13 o 
  -1  14   6        1.01       15.35     18.62 o 
   0  14   6        8.87       -6.71     18.57 o 
   1  14   6       80.19       58.14     20.58 o 
   2  14   6       26.07       72.33     36.12 o 
   3  14   6        7.29       18.43     21.93 o 
   4  14   6       58.59       46.01     24.57 o 
   5  14   6       46.56       24.86     26.87 o 
   6  14   6       32.63       34.05     28.00 o 
   7  14   6        5.19        3.98     28.54 o 
   8  14   6       46.13       31.62     31.28 o 
   9  14   6       15.68       30.29     31.63 o 
  -9  15   6        6.88        8.61     33.99 o 
  -8  15   6        9.72       45.33     29.99 o 
  -7  15   6        1.77        3.69     27.67 o 
  -6  15   6       44.03       46.16     32.09 o 
  -5  15   6        0.75        6.75     22.86 o 
  -4  15   6       27.44        4.00     22.74 o 
  -3  15   6        0.29       18.32     21.86 o 
  -2  15   6        3.26      -11.83     22.18 o 
  -1  15   6        1.04       20.05     18.97 o 
   0  15   6      267.39      251.71     35.76 o 
   1  15   6        0.07        8.44     19.12 o 
   2  15   6       52.31       62.71     21.82 o 
   3  15   6     1058.90     1142.49     60.61 o 
   4  15   6      363.61      417.29     38.84 o 
   5  15   6      300.06      276.59     38.05 o 
   6  15   6       10.03      -17.65     26.70 o 
   7  15   6       26.03       36.32     30.08 o 
   8  15   6       12.81       27.66     31.53 o 
  -9  16   6        1.03       49.65     48.46 o 
  -8  16   6       20.39       12.75     29.34 o 
  -7  16   6       50.20       52.85     29.81 o 
  -6  16   6       61.40       66.33     27.06 o 
  -5  16   6        2.14       11.54     22.39 o 
  -4  16   6       16.69        9.40     23.42 o 
  -3  16   6      287.78      284.96     33.44 o 
  -2  16   6       35.87       70.19     21.45 o 
  -1  16   6       15.88       44.04     20.55 o 
   0  16   6        0.76      -17.65     18.53 o 
   1  16   6       59.18       32.50     21.02 o 
   2  16   6      233.62      270.58     43.26 o 
   3  16   6        8.88       32.74     23.91 o 
   4  16   6      343.28      395.68     49.10 o 
   5  16   6      278.01      331.74     43.80 o 
   6  16   6        3.03      -14.19     27.72 o 
   7  16   6       16.70      -28.74     28.52 o 
   8  16   6        0.28       49.08     32.77 o 
  -9  17   6       63.78       89.38     42.51 o 
  -8  17   6       19.64      -21.28     28.20 o 
  -7  17   6        2.77       26.02     29.54 o 
  -6  17   6        8.50        8.19     25.22 o 
  -5  17   6       43.68       42.57     25.74 o 
  -4  17   6       14.27       13.44     22.59 o 
  -3  17   6       19.08       44.08     24.49 o 
  -2  17   6        0.66       -0.65     20.16 o 
  -1  17   6        0.21       10.63     20.41 o 
   0  17   6        0.17        6.12     20.11 o 
   1  17   6       30.50       53.81     21.15 o 
   2  17   6       24.05       26.57     20.69 o 
   3  17   6        1.09      -12.26     22.66 o 
   4  17   6      120.77      106.22     27.55 o 
   5  17   6      110.12      102.81     28.95 o 
   6  17   6        0.78       14.82     29.33 o 
   7  17   6        0.89      -35.18     27.82 o 
   8  17   6       75.60       35.26     40.24 o 
  -8  18   6       32.77       19.83     33.61 o 
  -7  18   6       97.45       69.52     32.38 o 
  -6  18   6       67.39       27.45     28.87 o 
  -5  18   6      146.44      204.39     35.89 o 
  -4  18   6       19.35       30.16     24.86 o 
  -3  18   6       97.39       81.59     31.89 o 
  -2  18   6       19.43       29.39     24.65 o 
  -1  18   6       63.41       79.48     22.91 o 
   0  18   6       38.44       22.74     21.42 o 
   1  18   6       90.53      116.95     26.49 o 
   2  18   6        1.04       -6.79     20.01 o 
   3  18   6        0.07       -1.39     23.48 o 
   4  18   6       91.01       58.19     26.64 o 
   5  18   6       28.47      -24.43     23.97 o 
   6  18   6       71.08        1.71     29.14 o 
   7  18   6        0.00       54.20     32.49 o 
  -8  19   6        2.69       18.95     30.87 o 
  -7  19   6       43.44       91.63     38.11 o 
  -6  19   6       67.86       52.01     32.16 o 
  -5  19   6        4.17        9.38     26.43 o 
  -4  19   6        0.02      -11.62     24.56 o 
  -3  19   6        1.87       -6.71     24.10 o 
  -2  19   6        0.25       22.08     24.82 o 
  -1  19   6       40.84       47.30     23.55 o 
   0  19   6      319.46      344.86     44.31 o 
   1  19   6       26.42       -3.80     20.94 o 
   2  19   6       21.55       22.02     21.83 o 
   3  19   6       12.76       34.65     25.82 o 
   4  19   6        0.36      -34.94     23.77 o 
   5  19   6        2.53       23.17     25.63 o 
   6  19   6       20.14       58.06     31.95 o 
   7  19   6        3.74        6.77     30.95 o 
  -7  20   6      189.40      187.90     40.20 o 
  -6  20   6       20.83       47.90     31.47 o 
  -5  20   6      199.43      138.11     34.46 o 
  -4  20   6       45.49       20.63     29.30 o 
  -3  20   6       28.54      -31.69     24.80 o 
  -2  20   6       65.36       82.25     28.17 o 
  -1  20   6        2.82       -1.69     21.93 o 
   0  20   6       41.88       16.69     22.98 o 
   1  20   6       35.79       29.21     24.46 o 
   2  20   6       60.14       27.68     23.15 o 
   3  20   6        4.77       21.17     25.55 o 
   4  20   6      191.48      190.35     32.96 o 
   5  20   6       74.72       60.43     29.40 o 
   6  20   6       89.76       88.90     34.34 o 
  -6  21   6      136.80       81.96     33.29 o 
  -5  21   6      115.22      124.10     35.25 o 
  -4  21   6       50.70       58.73     32.46 o 
  -3  21   6       24.79        5.14     26.81 o 
  -2  21   6       52.06       55.36     27.50 o 
  -1  21   6       45.90       56.03     24.37 o 
   0  21   6       12.31       -8.40     22.41 o 
   1  21   6      143.24      106.27     39.67 o 
   2  21   6      195.65      200.57     29.62 o 
   3  21   6       30.93        8.92     25.61 o 
   4  21   6        6.17       12.45     29.94 o 
   5  21   6        6.66       22.41     28.57 o 
  -6  22   6       19.85       42.33     44.80 o 
  -5  22   6       66.28       94.49     34.33 o 
  -4  22   6       38.79       49.66     32.25 o 
  -3  22   6        4.98      -12.18     27.66 o 
  -2  22   6        2.33       -9.54     26.45 o 
  -1  22   6        0.85       24.40     23.82 o 
   0  22   6       17.46       -0.48     23.10 o 
   1  22   6        0.50       14.87     24.27 o 
   2  22   6       41.16       29.24     25.53 o 
   3  22   6      141.33       98.48     31.01 o 
   4  22   6      264.66      121.39     56.49 o 
   5  22   6       87.72       70.69     32.10 o 
  -5  23   6        0.27       28.24     63.15 o 
  -4  23   6        1.59       16.55     30.31 o 
  -3  23   6       39.01       38.16     41.78 o 
  -2  23   6      124.36      100.81     33.71 o 
  -1  23   6        0.32       -8.95     25.01 o 
   0  23   6        0.81       47.51     25.15 o 
   1  23   6       19.33      -12.53     24.53 o 
   2  23   6       14.39       38.50     26.72 o 
   3  23   6        1.95       14.98     32.44 o 
   4  23   6        4.93       22.34     29.05 o 
  -4  24   6      179.53      139.27     37.37 o 
  -3  24   6       57.87       54.36     33.23 o 
  -2  24   6      137.59       92.58     55.36 o 
  -1  24   6        6.72       12.66     30.38 o 
   0  24   6       36.67       60.26     29.23 o 
   1  24   6       51.87       11.45     25.36 o 
   2  24   6      159.14      109.80     32.77 o 
   3  24   6        0.82      -32.32     28.17 o 
  -2  25   6       35.98       66.04     33.84 o 
  -1  25   6       27.35       11.94     33.97 o 
   0  25   6       56.55       36.26     29.78 o 
   1  25   6      100.96       57.88     29.54 o 
 -10   1   7       26.13       75.25     38.07 o 
  -9   1   7        3.91       35.50     30.69 o 
  -8   1   7       26.70       28.69     28.85 o 
  -7   1   7        1.31       12.57     24.85 o 
  -6   1   7       60.60       15.97     25.36 o 
  -5   1   7        6.01       -6.88     20.93 o 
  -4   1   7        0.89       -5.13     14.68 o 
  -3   1   7        5.86       34.82     14.98 o 
  -2   1   7       50.88       38.94     19.29 o 
  -1   1   7      180.53      212.54     23.49 o 
   0   1   7      140.06      156.18     26.58 o 
   1   1   7      258.93      237.06     34.16 o 
   2   1   7      419.10      418.43     35.15 o 
   3   1   7       77.66      119.51     32.64 o 
   4   1   7       62.10       82.80     31.48 o 
   5   1   7       12.20       27.56     28.80 o 
   6   1   7       28.37        0.68     29.74 o 
   7   1   7      269.30      228.41     41.49 o 
   8   1   7       89.69      105.51     58.65 o 
   9   1   7       11.29      -46.54     52.28 o 
 -10   2   7        1.14       11.31     50.55 o 
  -9   2   7       23.25       24.68     76.02 o 
  -8   2   7       16.43        9.81     27.47 o 
  -7   2   7       53.94       71.66     30.39 o 
  -6   2   7        7.12       -9.12     23.56 o 
  -5   2   7        5.04       24.76     20.37 o 
  -4   2   7       34.97       48.84     15.68 o 
  -3   2   7        2.80       27.11     16.66 o 
  -2   2   7       97.74      171.50     24.14 o 
  -1   2   7      136.77      122.50     25.10 o 
   0   2   7      240.62      301.60     33.46 o 
   1   2   7       24.42        7.83     26.10 o 
   2   2   7        2.85       36.40     24.40 o 
   3   2   7       10.23       30.56     29.14 o 
   4   2   7       20.94      -35.39     26.69 o 
   5   2   7        1.76       29.63     29.90 o 
   6   2   7        0.61      -32.23     28.35 o 
   7   2   7       27.39       41.07     32.67 o 
   8   2   7        3.68       -1.01     36.79 o 
   9   2   7        6.77      -38.50     35.04 o 
 -10   3   7        5.11       -6.17     41.62 o 
  -9   3   7        2.72       43.38     34.80 o 
  -8   3   7       13.49      -27.71     34.69 o 
  -7   3   7       21.71       63.37     28.34 o 
  -6   3   7       15.92       26.32     31.61 o 
  -5   3   7      111.44       82.82     25.37 o 
  -4   3   7       37.36       57.07     19.67 o 
  -3   3   7       41.52       46.00     19.75 o 
  -2   3   7       49.44       74.10     21.84 o 
  -1   3   7       64.58       72.98     23.58 o 
   0   3   7       54.75       47.95     22.28 o 
   1   3   7      172.66      149.30     30.28 o 
   2   3   7       35.64       39.31     24.91 o 
   3   3   7        5.32       -7.75     25.98 o 
   4   3   7      132.34      174.76     36.37 o 
   5   3   7        1.27       -3.37     45.38 o 
   6   3   7      136.35      113.47     33.42 o 
   7   3   7       18.64       68.61     39.34 o 
   8   3   7       75.08       31.43     34.80 o 
   9   3   7       77.37       52.74     38.59 o 
  -9   4   7       34.02      -44.12     39.04 o 
  -8   4   7        5.14       78.37     53.95 o 
  -7   4   7       62.63       18.72     35.55 o 
  -6   4   7        2.59       40.56     36.32 o 
  -5   4   7      120.37       66.96     24.22 o 
  -4   4   7      111.65      133.23     23.58 o 
  -3   4   7       33.73       43.98     20.11 o 
  -2   4   7       12.85       11.84     18.81 o 
  -1   4   7        6.62      -27.72     22.81 o 
   0   4   7       12.98       15.70     20.86 o 
   1   4   7        4.47       23.57     21.31 o 
   2   4   7      174.36      214.31     38.42 o 
   3   4   7      131.64      119.98     33.71 o 
   4   4   7        0.99       17.54     29.59 o 
   5   4   7       48.10       35.27     30.61 o 
   6   4   7       47.83       18.22     32.51 o 
   7   4   7       46.35       30.87     33.83 o 
   8   4   7       64.60       70.43     38.12 o 
  -9   5   7        0.54      -55.50     37.00 o 
  -8   5   7        3.25      -28.95     37.71 o 
  -7   5   7        0.62      -12.09     35.51 o 
  -6   5   7        3.66        1.34     28.22 o 
  -5   5   7        1.21       30.00     29.71 o 
  -4   5   7       29.65       12.85     21.44 o 
  -3   5   7       37.86       34.49     20.68 o 
  -2   5   7        3.93       18.44     22.96 o 
  -1   5   7        7.38       -3.69     20.47 o 
   0   5   7        3.82        2.91     21.06 o 
   1   5   7       78.28       54.84     22.64 o 
   2   5   7        0.01        2.96     20.80 o 
   3   5   7       61.34        8.51     23.29 o 
   4   5   7       13.01       55.66     32.40 o 
   5   5   7       52.84       77.00     33.48 o 
   6   5   7       37.20       54.55     33.13 o 
   7   5   7       28.59       55.53     35.17 o 
   8   5   7       12.54       10.25     44.37 o 
  -9   6   7        2.35       50.47     46.30 o 
  -8   6   7        0.01       37.42     42.21 o 
  -7   6   7        0.18       10.44     37.10 o 
  -6   6   7        7.16       15.29     29.15 o 
  -5   6   7        9.25       25.04     21.39 o 
  -4   6   7        3.12       21.34     23.74 o 
  -3   6   7       40.86       29.90     20.59 o 
  -2   6   7        0.82      -26.71     18.10 o 
  -1   6   7        6.72      -14.96     18.81 o 
   0   6   7      161.80      156.01     27.36 o 
   1   6   7       18.74      -14.79     20.28 o 
   2   6   7      324.12      351.18     35.37 o 
   3   6   7      194.08      219.52     34.25 o 
   4   6   7       24.78       44.45     27.67 o 
   5   6   7       53.24       67.32     28.71 o 
   6   6   7      388.87      469.02     54.76 o 
   7   6   7      169.09      152.72     41.09 o 
   8   6   7       68.32      156.18     71.69 o 
  -9   7   7       10.88       12.48     32.61 o 
  -8   7   7       29.00       26.00     41.39 o 
  -7   7   7       30.19       18.23     39.09 o 
  -6   7   7        4.12       -3.15     25.07 o 
  -5   7   7        2.15        0.20     22.16 o 
  -4   7   7       53.48       78.86     24.24 o 
  -3   7   7       16.26       11.04     19.92 o 
  -2   7   7       32.90       35.01     20.76 o 
  -1   7   7        1.32        9.52     18.74 o 
   0   7   7        6.24       36.37     21.78 o 
   1   7   7        3.85      -18.28     20.91 o 
   2   7   7        0.75      -15.62     21.65 o 
   3   7   7      247.90      263.27     57.10 o 
   4   7   7       21.25        3.55     38.90 o 
   5   7   7        1.61       57.00     27.45 o 
   6   7   7      430.95      448.63     47.17 o 
   7   7   7        0.24        8.96     28.85 o 
   8   7   7       78.42       72.97     34.09 o 
  -9   8   7        0.89      -23.15     47.69 o 
  -8   8   7       24.00       91.26     44.03 o 
  -7   8   7        8.84       31.71     33.06 o 
  -6   8   7      130.92      170.51     32.59 o 
  -5   8   7       12.69       23.95     22.73 o 
  -4   8   7        3.28        8.29     21.47 o 
  -3   8   7       14.78      -24.90     18.19 o 
  -2   8   7       15.32        2.63     19.91 o 
  -1   8   7       96.03       85.83     22.67 o 
   0   8   7      186.87      172.15     29.08 o 
   1   8   7       31.08       21.93     23.42 o 
   2   8   7      108.71      131.02     26.75 o 
   3   8   7      272.71      226.03     35.18 o 
   4   8   7       12.44       45.06     27.57 o 
   5   8   7      244.81      193.15     34.57 o 
   6   8   7       25.94       -2.21     27.57 o 
   7   8   7       63.79       41.41     34.16 o 
   8   8   7        0.35       67.07     34.29 o 
  -9   9   7        8.80      -19.65     34.17 o 
  -8   9   7       12.64      -26.48     32.11 o 
  -7   9   7        1.51      -29.87     31.77 o 
  -6   9   7        0.01       -7.41     22.80 o 
  -5   9   7        6.86      -12.21     21.28 o 
  -4   9   7        1.42       36.01     23.22 o 
  -3   9   7      130.53      135.50     24.31 o 
  -2   9   7       12.08       27.63     21.09 o 
  -1   9   7        0.11        3.85     19.69 o 
   0   9   7       20.72       38.76     22.97 o 
   1   9   7        5.73      -14.47     21.02 o 
   2   9   7        0.02       -6.16     25.28 o 
   3   9   7       82.55       57.71     31.56 o 
   4   9   7      133.92      173.91     33.92 o 
   5   9   7       66.33       58.64     29.81 o 
   6   9   7       61.32       27.37     28.68 o 
   7   9   7      179.85      147.92     45.25 o 
   8   9   7       27.21       31.06     31.92 o 
  -9  10   7        0.02       17.07     37.03 o 
  -8  10   7        2.00      -42.81     32.26 o 
  -7  10   7        4.17       -5.30     27.22 o 
  -6  10   7       10.47        9.07     27.14 o 
  -5  10   7        0.66        3.33     22.63 o 
  -4  10   7        0.00       -3.63     22.68 o 
  -3  10   7       19.34       26.99     23.14 o 
  -2  10   7       15.58       19.53     21.36 o 
  -1  10   7      104.55      120.62     25.08 o 
   0  10   7       25.39       10.39     20.92 o 
   1  10   7       29.55       27.60     23.46 o 
   2  10   7       21.98       -7.59     22.90 o 
   3  10   7        5.47       27.54     27.86 o 
   4  10   7      145.56      160.71     34.07 o 
   5  10   7      184.04      184.24     35.35 o 
   6  10   7       56.73       60.98     32.34 o 
   7  10   7       11.22       57.60     32.08 o 
  -8  11   7        0.00       11.36     41.97 o 
  -7  11   7        0.01      -22.84     26.47 o 
  -6  11   7        5.16        6.87     25.09 o 
  -5  11   7       27.06       55.46     25.44 o 
  -4  11   7       35.85       65.72     39.58 o 
  -3  11   7        5.47       24.03     23.25 o 
  -2  11   7       22.87        9.00     21.43 o 
  -1  11   7      193.17      203.16     28.51 o 
   0  11   7        0.74       32.29     21.67 o 
   1  11   7        4.91       35.36     24.52 o 
   2  11   7      147.99      160.69     30.56 o 
   3  11   7      229.30      311.89     40.38 o 
   4  11   7        4.11       11.61     28.09 o 
   5  11   7        1.47       30.35     29.93 o 
   6  11   7       30.11       36.46     33.14 o 
   7  11   7       79.16       65.99     32.64 o 
  -8  12   7      119.70      102.25     43.41 o 
  -7  12   7        0.49       -6.30     24.91 o 
  -6  12   7       44.50       -9.27     24.74 o 
  -5  12   7        0.03        2.25     24.44 o 
  -4  12   7      146.37      168.51     30.50 o 
  -3  12   7      159.85      115.36     27.94 o 
  -2  12   7       36.95       41.13     21.84 o 
  -1  12   7      304.40      279.64     30.59 o 
   0  12   7        1.57       11.83     21.38 o 
   1  12   7      295.63      260.88     30.71 o 
   2  12   7       26.65       22.10     24.20 o 
   3  12   7       24.15       14.19     28.11 o 
   4  12   7        2.88       -5.64     27.27 o 
   5  12   7      187.37      170.41     58.62 o 
   6  12   7       65.79       80.99     33.47 o 
   7  12   7        5.90      -14.92     28.85 o 
  -8  13   7        1.08       26.76     37.55 o 
  -7  13   7       15.57       20.99     37.11 o 
  -6  13   7        5.04       -1.51     24.54 o 
  -5  13   7       77.36       95.67     39.56 o 
  -4  13   7        0.78        3.71     23.70 o 
  -3  13   7        3.36       -5.17     23.47 o 
  -2  13   7       54.54       77.01     23.71 o 
  -1  13   7       47.39       27.57     22.56 o 
   0  13   7       29.10       28.61     22.84 o 
   1  13   7      189.71      183.83     28.72 o 
   2  13   7       37.76       34.10     25.40 o 
   3  13   7       77.15       69.07     30.73 o 
   4  13   7      121.61      106.91     34.36 o 
   5  13   7      112.72      121.32     34.18 o 
   6  13   7        2.80       -4.29     38.24 o 
   7  13   7       55.64       93.10     35.54 o 
  -7  14   7        0.39       11.41     32.83 o 
  -6  14   7       30.53       23.60     26.74 o 
  -5  14   7       27.41       19.87     26.27 o 
  -4  14   7      127.73       81.37     29.60 o 
  -3  14   7       54.68       26.71     28.91 o 
  -2  14   7       16.79       42.60     23.31 o 
  -1  14   7       41.75       26.79     24.37 o 
   0  14   7       21.36       43.04     22.77 o 
   1  14   7       22.01       23.14     22.54 o 
   2  14   7      298.47      233.28     34.86 o 
   3  14   7      486.24      550.29    101.26 o 
   4  14   7      240.35      214.75     38.42 o 
   5  14   7       17.97       36.06     31.76 o 
   6  14   7       27.53        1.46     30.39 o 
  -7  15   7        8.40       27.77     31.30 o 
  -6  15   7        1.78       20.74     27.32 o 
  -5  15   7        5.39       27.81     25.29 o 
  -4  15   7       11.10      -10.45     24.77 o 
  -3  15   7        6.78      -26.10     24.37 o 
  -2  15   7      118.31       87.51     26.90 o 
  -1  15   7        6.41       44.79     23.56 o 
   0  15   7        5.40      -20.02     21.80 o 
   1  15   7       27.48       21.54     22.99 o 
   2  15   7      251.15      171.50     32.09 o 
   3  15   7        5.07       -6.62     29.70 o 
   4  15   7        2.75       -8.99     30.34 o 
   5  15   7      124.97      101.14     34.98 o 
   6  15   7        2.23       17.27     33.89 o 
  -6  16   7       63.48       44.79     28.76 o 
  -5  16   7        8.43       43.31     26.58 o 
  -4  16   7       12.07       13.03     26.52 o 
  -3  16   7       39.47       24.10     26.94 o 
  -2  16   7        0.05       -3.37     25.69 o 
  -1  16   7       10.51       -2.96     22.94 o 
   0  16   7      110.32      134.10     28.06 o 
   1  16   7       58.99        6.27     23.39 o 
   2  16   7        4.64        8.53     23.43 o 
   3  16   7        9.70       16.95     30.33 o 
   4  16   7       51.17       11.48     32.29 o 
   5  16   7        5.51      -32.44     29.55 o 
  -6  17   7        4.64      -15.68     28.85 o 
  -5  17   7        0.31       27.97     27.14 o 
  -4  17   7       10.66        5.10     27.38 o 
  -3  17   7       25.14       56.22     29.61 o 
  -2  17   7       11.46       18.56     25.82 o 
  -1  17   7        0.00       -6.84     22.46 o 
   0  17   7      138.61      131.46     31.24 o 
   1  17   7        2.99       21.98     24.47 o 
   2  17   7       19.85       40.84     25.07 o 
   3  17   7        0.04       10.64     30.31 o 
   4  17   7       17.80       -8.77     36.15 o 
   5  17   7        0.35       20.12     32.88 o 
  -5  18   7       18.47       28.38     28.12 o 
  -4  18   7       15.99       37.62     28.64 o 
  -3  18   7       16.16        9.40     26.69 o 
  -2  18   7        0.39       11.52     26.92 o 
  -1  18   7        5.82       19.05     24.95 o 
   0  18   7       89.40       62.55     26.00 o 
   1  18   7        0.01       -5.09     24.16 o 
   2  18   7       43.75       63.54     26.92 o 
   3  18   7       14.24      -19.21     32.72 o 
   4  18   7        3.32       26.41     32.44 o 
  -4  19   7        2.51      -30.91     27.64 o 
  -3  19   7       21.87       25.64     28.06 o 
  -2  19   7        0.86       -7.39     27.21 o 
  -1  19   7        1.93        4.56     25.63 o 
   0  19   7       19.33       13.45     24.86 o 
   1  19   7       57.67       62.71     26.34 o 
   2  19   7        2.09       18.15     25.33 o 
   3  19   7        8.44       77.47     34.37 o 
  -3  20   7        1.87       23.09     30.20 o 
  -2  20   7       29.30       49.98     30.24 o 
  -1  20   7       33.39       -3.12     29.66 o 
   0  20   7        0.32      -33.56     23.67 o 
   1  20   7        7.15        6.83     26.40 o 
   2  20   7        0.07       -0.69     25.78 o 
  -7   0   8      754.19      626.19     81.67 o 
  -6   0   8      323.30      223.00     77.54 o 
  -5   0   8      343.19      155.42     68.21 o 
  -4   0   8       58.02       70.12     36.26 o 
  -3   0   8       11.46       26.60     40.88 o 
  -2   0   8       20.86      -21.06     41.09 o 
  -1   0   8       58.97       96.64     44.93 o 
   0   0   8      200.88      146.16     71.77 o 
   1   0   8        0.47       31.13     66.07 o 
   2   0   8       87.40      168.02     74.86 o 
   3   0   8       44.46       35.41     65.59 o 
   4   0   8        0.28       -1.66     66.07 o 
   5   0   8       51.42       14.50     68.44 o 
   6   0   8      224.79       96.25     80.33 o 
  -7   1   8      183.18      218.74     49.16 o 
  -6   1   8       58.10       74.30     37.84 o 
  -5   1   8        0.50        8.23     39.38 o 
  -4   1   8       45.17       99.83     27.33 o 
  -3   1   8       19.35        5.36     22.31 o 
  -2   1   8        7.88        0.92     24.28 o 
  -1   1   8       75.70       41.88     29.57 o 
   0   1   8        4.08       22.33     33.95 o 
   1   1   8        1.84       19.26     89.24 o 
   2   1   8       11.67       36.78     46.19 o 
   3   1   8       10.44      108.37     52.10 o 
   4   1   8        7.37      -33.41     52.88 o 
   5   1   8       17.86      109.91     54.38 o 
   6   1   8        9.57      -29.49     86.50 o 
  -7   2   8        2.14       -4.44     36.54 o 
  -6   2   8        4.48       37.80     35.57 o 
  -5   2   8       87.51       17.35     37.08 o 
  -4   2   8        1.35      -24.32     23.68 o 
  -3   2   8       44.16       69.78     25.16 o 
  -2   2   8        0.01       14.91     22.13 o 
  -1   2   8       30.92       49.97     26.48 o 
   0   2   8      265.59      225.21     33.29 o 
   1   2   8       37.99       65.89     30.18 o 
   2   2   8        8.20       -8.25     32.37 o 
   3   2   8        4.31      -42.99     41.82 o 
   4   2   8       44.25      126.11     55.64 o 
   5   2   8        0.04       71.90     50.05 o 
  -7   3   8        7.07        4.11     45.68 o 
  -6   3   8       28.12       78.93     38.42 o 
  -5   3   8       25.01       -1.49     27.63 o 
  -4   3   8       42.01       58.81     28.96 o 
  -3   3   8       25.49       31.74     23.48 o 
  -2   3   8      129.42      149.94     30.47 o 
  -1   3   8       14.95       -2.79     24.97 o 
   0   3   8        8.59       32.05     26.13 o 
   1   3   8        1.04       21.65     24.59 o 
   2   3   8        2.64       10.78     27.82 o 
   3   3   8       20.50       36.77     33.94 o 
   4   3   8        0.78       15.42     33.54 o 
   5   3   8       28.34       27.03     36.32 o 
  -6   4   8      206.05      227.97     48.75 o 
  -5   4   8        1.24        1.42     28.37 o 
  -4   4   8        0.42      -31.93     27.01 o 
  -3   4   8        5.64       11.76     22.70 o 
  -2   4   8       14.48       22.47     26.00 o 
  -1   4   8       18.56       24.06     25.56 o 
   0   4   8       72.99       59.66     26.70 o 
   1   4   8       63.32       61.33     27.16 o 
   2   4   8       33.77       40.29     29.75 o 
   3   4   8        8.95       39.10     29.82 o 
   4   4   8        5.46       27.06     30.58 o 
   5   4   8        0.11       23.39     35.31 o 
  -6   5   8       25.64        9.87     34.61 o 
  -5   5   8      121.77      110.02     30.40 o 
  -4   5   8       43.46       25.79     27.54 o 
  -3   5   8       11.99      -13.53     24.90 o 
  -2   5   8       73.88       62.45     27.78 o 
  -1   5   8        0.34      -34.59     23.92 o 
   0   5   8       12.81       55.71     27.94 o 
   1   5   8       36.25       35.15     25.81 o 
   2   5   8       39.32       18.88     28.40 o 
   3   5   8       13.71      -18.03     27.15 o 
   4   5   8        7.26      -15.87     29.06 o 
   5   5   8       12.38       12.70     29.75 o 
  -6   6   8       78.00       56.29     37.82 o 
  -5   6   8        0.69       16.68     26.12 o 
  -4   6   8       64.01       50.22     26.83 o 
  -3   6   8       28.03       67.60     29.91 o 
  -2   6   8       18.50       20.42     26.30 o 
  -1   6   8        0.17      -36.24     24.16 o 
   0   6   8       49.84      107.23     29.81 o 
   1   6   8        3.73        8.64     26.52 o 
   2   6   8        1.61        2.41     26.00 o 
   3   6   8        0.39       35.22     30.35 o 
   4   6   8       10.55      -23.51     28.16 o 
   5   6   8        3.10       26.26     30.81 o 
  -6   7   8        6.12       22.63     34.81 o 
  -5   7   8        9.81       -0.77     24.92 o 
  -4   7   8       22.30       23.34     31.07 o 
  -3   7   8       16.60        3.48     28.85 o 
  -2   7   8       51.26       60.70     27.34 o 
  -1   7   8        4.76      -23.78     24.56 o 
   0   7   8       25.33       -0.89     24.31 o 
   1   7   8       54.64       23.37     27.21 o 
   2   7   8       54.84       73.56     27.34 o 
   3   7   8      140.27      110.73     34.41 o 
   4   7   8       66.19       56.70     36.87 o 
   5   7   8        2.23       21.71     30.86 o 
  -6   8   8       24.95       47.04     35.89 o 
  -5   8   8       43.22       25.25     27.53 o 
  -4   8   8       79.63       65.90     29.11 o 
  -3   8   8       36.96       51.85     30.28 o 
  -2   8   8       24.49       18.63     26.32 o 
  -1   8   8       63.37       48.47     28.97 o 
   0   8   8        9.18      -23.19     27.39 o 
   1   8   8       21.91       24.19     26.11 o 
   2   8   8       88.97       38.15     27.62 o 
   3   8   8        9.72        8.01     29.79 o 
   4   8   8       52.48       59.04     34.18 o 
  -5   9   8       56.60       75.82     29.37 o 
  -4   9   8       58.39       39.67     38.31 o 
  -3   9   8       19.78       -7.00     26.32 o 
  -2   9   8       15.04       14.82     26.25 o 
  -1   9   8        5.70      -32.52     24.53 o 
   0   9   8        0.01        0.40     25.58 o 
   1   9   8      132.33      101.14     29.42 o 
   2   9   8       81.46      106.73     30.77 o 
   3   9   8       26.31       69.50     32.29 o 
   4   9   8      198.23      177.49     38.07 o 
  -5  10   8       36.14       24.71     28.83 o 
  -4  10   8        2.44       -8.29     27.30 o 
  -3  10   8        0.76       37.52     28.24 o 
  -2  10   8       19.10      -22.51     25.33 o 
  -1  10   8       48.73       75.95     33.50 o 
   0  10   8      102.46      104.52     32.23 o 
   1  10   8      125.71       92.46     38.66 o 
   2  10   8       47.65       32.73     28.36 o 
   3  10   8      267.02      270.31     44.67 o 
   4  10   8        0.05       16.67     59.14 o 
  -4  11   8       42.89      -22.40     27.32 o 
  -3  11   8        1.14       18.13     27.41 o 
  -2  11   8       33.36        9.84     26.18 o 
  -1  11   8        0.42       23.52     31.51 o 
   0  11   8      106.07       67.63     30.27 o 
   1  11   8       53.69        8.92     27.36 o 
   2  11   8        4.79      -25.22     27.57 o 
   3  11   8      220.28      136.45     36.88 o 
  -4  12   8        0.11      -15.26     28.17 o 
  -3  12   8        1.26       -8.56     28.17 o 
  -2  12   8        3.20       19.96     27.91 o 
  -1  12   8       13.96       26.14     27.64 o 
   0  12   8        8.63       68.75     30.43 o 
   1  12   8        1.31       -8.10     27.20 o 
   2  12   8      435.49      428.74     48.46 o 
   3  12   8       48.26       -5.84     32.47 o 
  -3  13   8        5.02       28.09     28.35 o 
  -2  13   8       48.70       66.21     39.23 o 
  -1  13   8        2.67      -29.30     26.84 o 
   0  13   8       25.14       37.39     29.76 o 
   1  13   8        0.09        8.74     29.76 o 
   2  13   8       84.18       96.19     32.93 o 
  -2  14   8        0.97        0.88     26.90 o 
  -1  14   8        9.51        7.18     29.12 o 
   0  14   8        3.65       -2.16     27.98 o 
                                                 
